# Supplementary material for: Chitin amendments eliminate the negative impacts of continuous cropping obstacles on soil properties and microbial assemblage
Source: Front Plant Sci. 2022 Nov 24;13:1067618. doi: 10.3389/fpls.2022.1067618 (PMC9730418; doi:10.3389/fpls.2022.1067618)
Supplement: Supplementary file 2 [file DataSheet_2.xlsx]

## Sheet: Table S1
Table S1 The potential functions of beneficial bacterial and fungal genera reported in literature.
Microbe	Phylum	Genus	Potential functions (reference)
Bacteria	Actinobacteria	Blastococcus	Organic matter degradation (Wang et al., 2020b)
		Mycobacterium	Biocontrol and plant growth promotion (Hayat et al., 2010)
		Nocardioides	Organic matter degradation and biocontrol (Aislabie et al., 2006; Carrer et al., 2008)
		Streptomyces	Biocontrol, plant growth promotion, chitin degradation and solubilize P, K (Hjort et al., 2010; Xiong et al., 2017; Xu et al., 2021)
	Firmicutes	Bacillus	Biocontrol, plant growth promotion, chitin degradation, solubilize P, K and induce resistance (De Tender et al., 2019; Yao et al., 2017; Zhang et al., 2018)
	Nitrospirae	Nitrospira	Nitrification (Hu et al., 2021)
	Proteobacteria	Bradyrhizobium	Nitrogen fixation and denitrification (De Tender et al., 2019; Kalita and Malek, 2020)
		Mesorhizobium	Nitrogen fixation (Liu et al., 2022)
		Nitrosospira	Nitrification (Lin et al., 2018)
		Pseudomonas	Biocontrol and plant growth promotion (Zhou et al., 2018)
		Rhizobacter	Nitrogen fixation (Khan et al., 2015)
		Sphingomonas	Biocontrol, plant growth promotion, chitin degradation and solubilize P, K (Chen et al., 2006; Cobo-Díaz et al., 2019; Debode et al., 2016)
Fungi	Ascomycota	Beauveria	Biocontrol (Vega et al., 2008)
		Hirsutella	Biocontrol (Mwaheb et al., 2017)
		Metarhizium	Biocontrol (Kepler et al., 2012)
		Penicillium	Biocontrol and induce resistance (Herrera et al., 2022; Hossain et al., 2008)
		Pochonia	Biocontrol (Hamid et al., 2017)
		Purpureocillium	Biocontrol (Singh et al., 2013)
		Trichoderma	Biocontrol (Zhang et al., 2019)
	Zygomycota	Mortierella	Biocontrol, chitin degradation and decompose allelochemicals (Guo et al., 2011; Shen et al., 2018)
References
Aislabie, J.M., Chhour, K.L., Saul, D.J., Miyauchi, S., Ayton, J., Paetzold, R.F., et al. (2006). Dominant bacteria in soils of Marble Point and Wright Valley, Victoria Land, Antarctica. Soil Biol. Biochem. 38, 3041-3056. doi: 10.1016/j.soilbio.2006.02.018
Carrer, R., Romeiro, R.S., Garcia, F.A.O. (2008). Biocontrol of foliar disease of tomato plants by Nocardioides thermolilacinus. Trop. Plant Pathol. 33, 457-460. doi: 10.1590/S1982-56762008000600010
Guo, Z.Y., Kong, C.H., Wang, J.G., Wang, Y.F. (2011). Rhizosphere isoflavones (daidzein and genistein) levels and their relation to the microbial community structure of mono-cropped soybean soil in field and controlled conditions. Soil Biol. Biochem. 43, 2257-2264. doi:10.1016/j.soilbio.2011.07.022
Hayat, R., Ali, S., Amara, U., Khalid, R., Ahmed, I. (2010). Soil beneficial bacteria and their role in plant growth promotion: a review. Ann. Microbiol. 60, 579-598. doi: 10.1007/s13213-010-0117-1
Hjort, K., Bergstrom, M., Adesina, M.F., Jansson, J.K., Smalla, K., Sjoling, S. (2010). Chitinase genes revealed and compared in bacterial isolates, DNA extracts and a metagenomic library from a phytopathogen-suppressive soil. Fems Microbiol. Ecol. 71, 197-207. doi: 10.1111/j.1574-6941.2009.00801.x
Hossain, M.M., Sultana, F., Kubota, M., Hyakumachi, M. (2008). Differential inducible defense mechanisms against bacterial speck pathogen in Arabidopsis thaliana by plant-growth-promoting-fungus Penicillium sp GP16-2 and its cell free filtrate. Plant Soil 304, 227-239. doi: 10.1007/s11104-008-9542-3
Kepler, R.M., Sung, G.H., Ban, S., Nakagiri, A., Chen, M.J., Huang, B., et al. (2012). New teleomorph combinations in the entomopathogenic genus Metacordyceps. Mycologia 104, 182-197. doi: 10.3852/11-070
Lin, Y.X., Ye, G.P., Luo, J.F., Di, H.J., Liu, D.Y., Fan, J.B., et al. (2018). Nitrosospira cluster 8a plays a predominant role in the nitrification process of a subtropical Ultisol under long-term inorganic and organic fertilization. Appl. Environ. Microb. 84, e01031. doi: 10.1128/AEM.01031-18
Shen, Z.Z., Penton, C.R., Lv, N., Xue, C., Yuan, X.F., Ruan, Y.Z., et al. (2018). Banana Fusarium wilt disease incidence is influenced by shifts of soil microbial communities under different monoculture spans. Microb. Ecol. 75, 739-750. doi: 10.1007/s00248-017-1052-5
Singh, S., Pandey, R.K., Goswami, B.K. (2013). Bio-control activity of Purpureocillium lilacinum strains in managing root-knot disease of tomato caused by Meloidogyne incognita. Biocontrol Sci. Techn. 23, 1469-1489. doi: 10.1080/09583157.2013.840770
Zhang, M.M., Wang, N., Hu, Y.B., Sun, G.Y. (2018). Changes in soil physicochemical properties and soil bacterial community in mulberry (Morus alba L.)/alfalfa (Medicago sativa L.) intercropping system. Microbiologyopen 7, e555. doi: 10.1002/mbo3.555

## Sheet: Table S2
Table S2 Significant difference analysis on bacterial and fungal alpha diversities between pure and crude chitin amendment treatments.
Microbe	Bulk soils	OTUs	Faith's PD	Rhizosphere soils	OTUs	Faith's PD
Bacteria	PCB	7325±155***	649.11±13.32***	PCR	7385±132***	654.45±12.79***
	CCB	6348±168	570.79±14.36	CCR	6359±158	574.88±11.28
Fungi	PCB	1632±89***	387.35±27.25***	PCR	1611±103***	382.82±29.76***
	CCB	1348±70	315.00±22.70	CCR	1320±78	312.29±25.40
Means of 8 replicates are presented with standard deviations. The asterisks (*) indicate significant differences by t-test (***P < 0.001).
PC and CC represent the pure and crude chitin amendments, respectively. B: bulk soil; R: rhizosphere soil.

## Sheet: Table S3
Table S3 Effects of compartment and amendment type on the community composition of bacterial and fungal groups based on PERMANOVA.
Microbe	Parameters	Df	F-value	P-value
Bacteria	Compartment	1	1.9716	0.063
	Amendment	2	32.2135	0.001
Fungi	Compartment	1	0.9516	0.429
	Amendment	2	0.429	0.001
Compartment represent the bulk and rhizosphere soil, respectively.
Amendment represent the pure and crude chitin, respectively.

## Sheet: Table S4
Table S4 Statistical test of Adonis to analyze differences on bacterial and fungal community structures under different pure and crude chitin addition dosages.
Microbe	Bulk soils	Adonis		Rhizosphere soils	Adonis
		R2	P		R2	P
Bacteria	C0B vs PC1B	0.241***	0.001	C0R vs PC1R	0.233**	0.003
	C0B vs PC2B	0.345***	0.001	C0R vs PC2R	0.264***	0.001
	C0B vs PC3B	0.380***	0.001	C0R vs PC3R	0.271**	0.002
	PC1B vs PC2B	0.096	0.102	PC1R vs PC2R	0.119*	0.02
	PC1B vs PC3B	0.230***	0.001	PC1R vs PC3R	0.135*	0.014
	PC2B vs PC3B	0.170***	0.001	PC2R vs PC3R	0.104*	0.022
	C0B vs CC1B	0.516***	0.001	C0R vs CC1R	0.314***	0.001
	C0B vs CC2B	0.631***	0.001	C0R vs CC2R	0.424***	0.001
	C0B vs CC3B	0.749**	0.002	C0R vs CC3R	0.545***	0.001
	CC1B vs CC2B	0.208**	0.002	CC1R vs CC2R	0.230***	0.001
	CC1B vs CC3B	0.545***	0.001	CC1R vs CC3R	0.526***	0.001
	CC2B vs CC3B	0.358***	0.001	CC2R vs CC3R	0.390***	0.001
Fungi	C0B vs PC1B	0.243***	0.001	C0R vs PC1R	0.224***	0.001
	C0B vs PC2B	0.414***	0.001	C0R vs PC2R	0.198**	0.007
	C0B vs PC3B	0.449**	0.003	C0R vs PC3R	0.355***	0.001
	PC1B vs PC2B	0.179*	0.013	PC1R vs PC2R	0.062	0.54
	PC1B vs PC3B	0.262**	0.005	PC1R vs PC3R	0.320***	0.001
	PC2B vs PC3B	0.093	0.18	PC2R vs PC3R	0.240**	0.004
	C0B vs CC1B	0.610***	0.001	C0R vs CC1R	0.296***	0.001
	C0B vs CC2B	0.738**	0.002	C0R vs CC2R	0.341***	0.001
	C0B vs CC3B	0.736***	0.001	C0R vs CC3R	0.445***	0.001
	CC1B vs CC2B	0.255***	0.001	CC1R vs CC2R	0.201**	0.006
	CC1B vs CC3B	0.453***	0.001	CC1R vs CC3R	0.471***	0.001
	CC2B vs CC3B	0.285**	0.002	CC2R vs CC3R	0.294**	0.005
Adonis, non-parametric multivariate analysis of variance (MANOVA) with the adonis function.
The asterisks (*) indicate significant differences (*P < 0.05, **P < 0.01, ***P < 0.001).
C0, PC1, PC2, PC3 and CC1, CC2, CC3 represent the pure and crude chitin amendment rate at 0%, 0.05%, 0.1%, 0.2% and 0.5%, 1%, 2% of total soil mass, respectively. B: bulk soil; R: rhizosphere soil.

## Sheet: Table S5
Table S5 Mantel test results for the correlation between bacterial and fungal community structures and soil properties in the bulk soils.
Microbe	Soil properties	r	p
Bacteria	pH	0.826***	0.001
	TC	0.172**	0.004
	TN	0.686***	0.001
	C/N	0.656***	0.001
	TP	0.035	0.208
	TK	0.164**	0.005
	AP	0.124*	0.013
	AK	0.498***	0.001
	NH4+-N	0.191**	0.002
	NO3--N	0.722***	0.001
Fungi	pH	0.728***	0.001
	TC	0.144**	0.003
	TN	0.542***	0.001
	C/N	0.553***	0.001
	TP	0.036	0.195
	TK	0.124*	0.023
	AP	0.190***	0.001
	AK	0.344***	0.001
	NH4+-N	0.150**	0.003
	NO3--N	0.537***	0.001
TC, TN, TP and TK indicate soil total carbon, total nitrogen, total phosphorus and total potassium, respectively.
AP and AK indicate soil available phosphorus and available potassium, respectively.
NH4+-N and NO3--N represent soil ammonium nitrogen and nitrate nitrogen, respectively.
The asterisks (*) indicate significant correlations (*P < 0.05, **P < 0.01, ***P < 0.001).

## Sheet: Table S6
Table S6 Envfit table of environmental factors explaining bacterial and fungal community structures in bulk soils by RDA analysis.
Microbe	Soil properties	R2	P
Bacteria	NO3--N	0.870***	0.001
	pH	0.854***	0.001
	TN	0.732***	0.001
	AK	0.621***	0.001
	NH4+-N	0.545***	0.001
	AP	0.344**	0.002
	TC	0.306***	0.001
	TK	0.208**	0.006
Fungi	pH	0.860***	0.001
	TN	0.621***	0.001
	NO3--N	0.453***	0.001
	TK	0.323***	0.001
	AP	0.323***	0.001
	AK	0.315***	0.001
	NH4+-N	0.089	0.084
	TC	0.062	0.177
TC, TN and TK indicate soil total carbon, total nitrogen and total potassium, respectively.
AP and AK indicate soil available phosphorus and available potassium, respectively.
NH4+-N and NO3--N represent soil ammonium nitrogen and nitrate nitrogen, respectively.
The asterisks (*) indicate significant correlations (*P < 0.05, **P < 0.01, ***P < 0.001).

## Sheet: Table S7
Table S7 Relative abundances (%) of dominant bacterial and fungal phyla/classes (at least one treatment > 0.1%) among different pure chitin treatments.
Microbe	Phylum	Bulk soil				Rhizosphere soil
		C0B	PC1B	PC2B	PC3B	C0R	PC1R	PC2R	PC3R
Bacteria	Alphaproteobacteria	13.93±1.41a	15.15±2.24a	16.16±2.94a	16.22±1.48a	15.08±2.07a	17.30±2.84a	15.72±1.29a	17.37±1.96a
	Deltaproteobacteria	4.01±0.27a	3.27±0. 60b	2.97±0.55b	2.89±0.38b	3.41±0.77a	3.25±0.52a	2.70±0.24b	2.96±0.36ab
	Gammaproteobacteria	12.48±0.75a	13.35±1.28a	13.19±2.19a	10.74±0.71b	13.21±1.90a	11.69±1.68b	10.74±0.76b	11.07±1.19b
	Actinobacteria	16.20±0.77b	16.27±3.26b	17.85±2.03b	21.44±1.53a	19.22±3.14b	20.78±0.31ab	20.20±2.08ab	22.05±3.25a
	Acidobacteria	20.92±1.70a	20.49±4.03a	18.37±4.47a	17.65±2.11a	18.18±2.99a	16.39±4.08a	18.27±2.18a	15.47±2.55a
	Chloroflexi	12.39±1.13a	8.91±1.62b	8.27±1.27b	9.29±0.57b	11.70±1.32a	10.30±1.92ab	10.57±1.21ab	9.65±1.66b
	Patescibacteria	3.24±0.15c	6.50±2.22b	7.92±1.25a	8.01±0.87a	2.79±0.65c	4.51±1.16b	6.98±1.64a	7.03±1.70a
	Gemmatimonadetes	4.28±0.35b	5.11±0.84a	4.49±0.86ab	4.18±0.60b	3.41±1.24b	5.08±0.94a	4.08±0.51b	4.13±0.54b
	Bacteroidetes	3.65±0.44ab	3.92±0.37a	3.90±0.37a	3.32±0.18b	3.50±0.44a	3.19±0.42a	3.31±0.23a	3.56±0.65a
	Firmicutes	1.24±0.17a	0.67±0.17c	0.66±0.12c	0.95±0.12b	2.23±0.90a	1.37±0.35b	1.29±0.54b	0.95±0.17b
	Verrucomicrobia	2.27±0.55a	2.15±0.88a	1.88±0.67a	1.72±0.61a	1.63±0.92a	1.62±0.70a	2.18±0.67a	1.85±0.89a
	Nitrospirae	0.84±0.13a	0.98±0.23a	1.04±0.24a	1.06±0.15a	0.76±0.09b	0.90±0.22b	0.87±0.10b	1.13±0.17a
	Armatimonadetes	0.92±0.12a	0.75±0.22ab	0.73±0.17ab	0.65±0.17b	0.75±0.10a	0.61±0.18ab	0.70±0.11ab	0.59±0.13b
	Planctomycetes	0.77±0.12a	0.63±0.05a	0.65±0.17a	0.63±0.13a	0.65±0.28a	0.71±0.30a	0.75±0.26a	0.63±0.19a
	Cyanobacteria	0.85±0.30a	0.44±0.26b	0.27±0.08b	0.33±0.04b	0.72±0.28a	0.32±0.14b	0.41±0.15b	0.36±0.20b
	Rokubacteria	0.38±0.08ab	0.39±0.08a	0.30±0.05b	0.31±0.08ab	0.31±0.12a	0.30±0.07a	0.24±0.05a	0.27±0.09a
	Latescibacteria	0.37±0.08a	0.24±0.10b	0.17±0.07b	0.18±0.06b	0.32±0.09a	0.17±0.08b	0.17±0.07b	0.14±0.05b
	Elusimicrobia	0.32±0.06a	0.28±0.11a	0.18±0.08b	0.15±0.04b	0.27±0.06a	0.14±0.07b	0.17±0.06b	0.16±0.06b
Fungi	Ascomycota	54.91±2.14b	54.87±4.28b	59.37±5.52ab	64.02±5.76a	61.98±7.04a	64.88±5.57a	62.51±4.53a	65.42±7.23a
	Basidiomycota	25.70±4.49a	21.28±1.30b	20.33±1.70b	13.17±2.78c	29.36±6.23a	20.88±3.05b	20.45±3.91b	15.53±3.24c
	Zygomycota	11.69±1.35a	13.33±1.91a	11.82±1.11a	9.86±1.94b	10.01±1.11a	11.44±1.97a	11.70±1.80a	11.66±1.43a
	Chytridiomycota	1.15±0.50a	2.23±1.25a	2.47±1.69a	1.48±1.12a	2.78±1.27a	1.68±0.43b	1.62±0.38b	1.29±0.51b
	Glomeromycota	0.20±0.01a	0.21±0.08a	0.19±0.11a	0.17±0.03a	0.16±0.03a	0.17±0.08a	0.21±0.10a	0.18±0.08a
Means of 8 replicates are presented with standard deviations. Different letters within the same row show significant differences among treatments by One-Way ANOVA (P < 0.05).
The bold letters represent soil bacterial and fungal phyla with significant differences between chitin amended and unamended treatments.
C0, PC1, PC2 and PC3 represent the pure chitin amendment rate at 0%, 0.05%, 0.1% and 0.2% of total soil mass, respectively. B: bulk soil; R: rhizosphere soil.

## Sheet: Table S8
Table S8 Relative abundances (%) of dominant bacterial and fungal phyla/classes (at least one treatment > 0.1%) among different crude chitin treatments.
Microbe	Phylum	Bulk soil				Rhizosphere soil
		C0B	CC1B	CC2B	CC3B	C0R	CC1R	CC2R	CC3R
Bacteria	Alphaproteobacteria	13.93±1.41b	15.46±1.29ab	16.34±2.11a	15.95±1.82a	15.08±2.07a	15.51±2.26a	14.22±1.48a	13.85±1.53a
	Deltaproteobacteria	4.01±0.27a	2.23±0.40b	1.83±0.14c	1.99±0.26bc	3.41±0.77a	2.34±0.32b	1.85±0.21b	2.05±0.31b
	Gammaproteobacteria	12.48±0.75a	11.44±1.25ab	11.36±1.38ab	10.97±1.06b	13.21±1.90a	12.40±1.59ab	11.25±1.11b	12.39±1.27ab
	Actinobacteria	16.20±0.77c	30.05±3.92b	32.75±2.19a	32.59±1.24a	19.22±3.14c	28.61±3.42b	33.19±2.90a	33.61±3.25a
	Acidobacteria	20.92±1.70a	12.89±2.98b	9.27±2.87c	6.25±1.16d	18.18±2.99a	12.55±3.50b	10.90±1.78b	6.01±1.96c
	Chloroflexi	12.39±1.13a	9.52±1.81b	9.35±1.89b	10.53±1.21b	11.70±1.32a	9.14±1.98b	9.86±0.80b	9.58±2.36b
	Gemmatimonadetes	4.28±0.35b	4.91±0.90a	5.07±0.59a	5.14±0.45a	3.41±1.24b	5.18±0.61a	5.10±0.23a	5.60±0.67a
	Firmicutes	1.24±0.17c	1.50±0.28c	2.92±0.47b	7.31±1.36a	2.23±0.90bc	1.51±0.49c	2.58±0.60b	5.53±0.83a
	Bacteroidetes	3.65±0.44b	3.56±0.48b	3.44±0.63b	4.43±0.73a	3.50±0.44b	3.91±0.56b	3.30±0.44b	5.95±1.50a
	Patescibacteria	3.24±0.15b	4.03±0.95a	2.82±0.38bc	2.43±0.42c	2.79±0.65bc	4.39±0.64a	3.25±0.66b	2.51±0.56c
	Verrucomicrobia	2.27±0.55a	1.17±0.55b	0.87±0.41b	0.87±0.33b	1.63±0.92a	1.07±0.30b	0.93±0.30b	0.75±0.37b
	Nitrospirae	0.84±0.13bc	0.95±0.13ab	1.06±0.25a	0.74±0.17c	0.76±0.09b	1.00±0.15a	0.91±0.11a	0.72±0.14b
	Planctomycetes	0.77±0.12a	0.49±0.20b	0.44±0.23b	0.51±0.13b	0.65±0.28a	0.43±0.06b	0.44±0.13b	0.36±0.16b
	Armatimonadetes	0.92±0.12a	0.49±0.19b	0.32±0.09c	0.20±0.03c	0.75±0.10a	0.48±0.13b	0.28±0.06c	0.17±0.08d
	Cyanobacteria	0.85±0.30a	0.29±0.13b	0.25±0.10b	0.34±0.10b	0.72±0.28a	0.30±0.12b	0.31±0.11b	0.24±0.09b
	Rokubacteria	0.38±0.08a	0.29±0.05b	0.28±0.04b	0.21±0.07c	0.31±0.12a	0.30±0.11a	0.29±0.08a	0.21±0.08a
	Latescibacteria	0.37±0.08a	0.13±0.07b	0.08±0.03b	0.07±0.03b	0.32±0.09a	0.12±0.05b	0.12±0.06b	0.06±0.03b
	Elusimicrobia	0.32±0.06a	0.10±0.05b	0.04±0.03c	0.02±0.01c	0.27±0.06a	0.08±0.04b	0.05±0.03bc	0.02±0.01c
Fungi	Ascomycota	54.91±2.14c	56.22±3.57c	61.46±5.17b	68.86±2.43a	61.98±7.04bc	57.00±2.27c	65.47±4.30b	73.47±4.97a
	Basidiomycota	25.70±4.49a	11.88±3.58b	7.44±1.54c	6.50±3.72c	29.36±6.23a	13.77±3.53b	11.05±3.18bc	7.14±1.95c
	Zygomycota	11.69±1.35c	28.46±5.62a	20.60±6.17b	17.40±3.42b	10.01±1.11c	26.80±3.82a	22.06±4.68b	18.66±2.76b
	Chytridiomycota	1.15±0.50a	1.28±0.73a	0.62±0.19b	0.36±0.26b	2.78±1.27a	1.50±0.72b	1.58±0.45b	0.42±0.34c
	Glomeromycota	0.20±0.01a	0.14±0.09a	0.06±0.05b	0.05±0.04b	0.16±0.03a	0.14±0.04a	0.07±0.06b	0.03±0.02b
Means of 8 replicates are presented with standard deviations. Different letters within the same row show significant differences among treatments by One-Way ANOVA (P < 0.05).
The bold letters represent soil bacterial and fungal phyla with significant differences between chitin amended and unamended treatments.
C0, CC1, CC2 and CC3 represent the crude chitin amendment rate at 0%, 0.5%, 1% and 2% of total soil mass, respectively. B: bulk soil; R: rhizosphere soil.

## Sheet: Table S9
Table S9 Results of NCBI taxonomical classification based on the best BLAST hit, functional guild of fungal OTUs and its relative abundances (%) of dominant bacterial and fungal OTUs (at least one treatment > 0.1%) among different pure chitin treatments.
Microbe	OTU ID	Phylum	Genus	Identity	Access number	Species	Guild	Bulk soil				Rhizosphere soil
								C0B	PC1B	PC2B	PC3B	C0R	PC1R	PC2R	PC3R
Bacteria	BOTU10069	Actinobacteria	Lechevalieria	1	NR112050.1	Lechevalieria aerocolonigenes		0.01±0.01c	0.10±0.07b	0.21±0.06a	0.27±0.08a	0.01±0.01c	0.11±0.03b	0.15±0.05ab	0.19±0.08a
	BOTU10079	Actinobacteria	Actinoplanes	0.9976	NR145911.1	Actinoplanes rhizophilus		0.12±0.04b	0.08±0.04bc	0.08±0.04c	0.17±0.06a	0.13±0.06a	0.11±0.03a	0.11±0.05a	0.15±0.07a
	BOTU10080	Actinobacteria	Arthrobacter	1	NR026187.1	Arthrobacter globiformis		0.70±0.06a	0.48±0.18b	0.43±0.12b	0.65±0.09a	0.63±0.13a	0.59±0.17a	0.66±0.11a	0.60±0.14a
	BOTU10126	Actinobacteria	Nocardioides	0.9531	NR109407.1	Nocardioides szechwanensis		0.08±0.03b	0.16±0.08a	0.17±0.06a	0.22±0.04a	0.12±0.03b	0.19±0.03a	0.19±0.04a	0.23±0.05a
	BOTU10144	Actinobacteria	Kitasatospora	1	NR112432.1	Kitasatospora atroaurantiaca		0.19±0.03d	0.30±0.09c	0.45±0.08b	0.81±0.13a	0.33±0.16c	0.50±0.16b	0.53±0.15b	0.84±0.20a
	BOTU10233	Firmicutes	Bacillus	1	NR118442.1	Bacillus aryabhattai		0.31±0.07a	0.21±0.07b	0.20±0.04b	0.27±0.05a	0.35±0.06ab	0.36±0.10a	0.33±0.05ab	0.28±0.05b
	BOTU10262	Actinobacteria	Streptomyces	1	NR114521.1	Streptomyces avermitilis		0.27±0.04c	0.39±0.05b	0.45±0.09b	0.65±0.06a	0.30±0.04d	0.52±0.04c	0.60±0.03b	0.84±0.07a
	BOTU10357	Acidobacteria	Paludibaculum	0.9208	NR134120.1	Paludibaculum fermentans		0.48±0.08a	0.53±0.15a	0.57±0.13a	0.46±0.05a	0.44±0.04a	0.54±0.14a	0.52±0.08a	0.53±0.14a
	BOTU10614	Proteobacteria	Rhodoplanes	0.9626	NR112190.1	Rhodoplanes tepidamans		0.26±0.05b	0.33±0.05a	0.33±0.03a	0.31±0.02a	0.21±0.07b	0.34±0.05a	0.32±0.06a	0.30±0.06a
	BOTU10673	Acidobacteria	Bryobacter	0.8988	NR114981.1	Bryobacter aggregatus		0.34±0.05a	0.33±0.08a	0.30±0.11a	0.17±0.04b	0.26±0.13a	0.21±0.06a	0.18±0.02a	0.19±0.04a
	BOTU10688	Proteobacteria	Arenimonas	0.9721	NR109442.1	Arenimonas daechungensis		0.19±0.03bc	0.25±0.07ab	0.29±0.09a	0.17±0.03c	0.12±0.05b	0.16±0.04ab	0.18±0.04a	0.15±0.05ab
	BOTU10742	Acidobacteria	Tellurimicrobium	0.9728	NR146026.1	Tellurimicrobium multivorans		0.09±0.04b	0.11±0.06ab	0.12±0.07ab	0.16±0.04a	0.06±0.04c	0.08±0.04bc	0.18±0.07a	0.11±0.05b
	BOTU1130	Acidobacteria	Acidicapsa	0.8342	NR117182.1	Acidicapsa borealis		0.26±0.04b	0.31±0.07a	0.23±0.04b	0.11±0.04c	0.16±0.07a	0.20±0.03a	0.16±0.02a	0.16±0.05a
	BOTU1508	Actinobacteria	Arthrobacter	1	NR026191.1	Arthrobacter pascens		0.88±0.12a	0.59±0.13b	0.56±0.14b	0.75±0.11a	0.74±0.07a	0.71±0.23a	0.77±0.08a	0.72±0.19a
	BOTU154	Actinobacteria	Dactylosporangium	0.9756	NR145935.1	Dactylosporangium sucinum		0.14±0.04a	0.11±0.04a	0.10±0.03a	0.13±0.04a	0.10±0.04a	0.11±0.02a	0.12±0.05a	0.12±0.05a
	BOTU201	Acidobacteria	Proteiniclasticum	0.8575	NR115875.1	Proteiniclasticum ruminis		0.45±0.05b	0.56±0.14a	0.55±0.10a	0.38±0.05b	0.34±0.11b	0.44±0.09a	0.43±0.05ab	0.44±0.12a
	BOTU2038	Proteobacteria	Paraburkholderia	0.9814	NR115261.1	Paraburkholderia sabiae		0.09±0.03c	0.24±0.08a	0.28±0.08a	0.17±0.05b	0.18±0.07a	0.18±0.06a	0.24±0.13a	0.19±0.02a
	BOTU2194	Proteobacteria	Noviherbaspirillum	0.9814	NR133798.1	Noviherbaspirillum suwonense		0.31±0.04a	0.19±0.06c	0.22±0.03bc	0.25±0.03b	0.26±0.05b	0.32±0.06a	0.27±0.04ab	0.25±0.05b
	BOTU2789	Acidobacteria	Caldicoprobacter	0.8547	NR117466.1	Caldicoprobacter algeriensis		0.27±0.04a	0.21±0.04b	0.22±0.04b	0.23±0.02b	0.19±0.06b	0.27±0.03a	0.22±0.05b	0.24±0.05ab
	BOTU2837	Proteobacteria	Georgfuchsia	0.9091	NR115995.1	Georgfuchsia toluolica		0.30±0.03ab	0.33±0.05a	0.32±0.04a	0.27±0.01b	0.19±0.09a	0.26±0.06a	0.25±0.04a	0.22±0.04a
	BOTU2940	Verrucomicrobia	Roseimicrobium	0.8788	NR113148.1	Roseimicrobium gellanilyticum		0.21±0.08a	0.18±0.09a	0.17±0.11a	0.17±0.06a	0.17±0.10a	0.21±0.13a	0.25±0.09a	0.20±0.11a
	BOTU3154	Acidobacteria	Clostridium	0.8441	NR026112.1	Clostridium thermopalmarium		0.15±0.03b	0.18±0.06b	0.23±0.04a	0.24±0.03a	0.13±0.06b	0.18±0.04ab	0.20±0.05a	0.23±0.04a
	BOTU3159	Proteobacteria	Chujaibacter	0.9837	NR145539.1	Chujaibacter soli		0.22±0.05b	0.33±0.09a	0.36±0.10a	0.20±0.04b	0.15±0.11b	0.24±0.07a	0.24±0.05a	0.25±0.04a
	BOTU3386	Acidobacteria	Clostridium	0.8391	NR115712.1	Clostridium hydrogeniformans		0.17±0.05b	0.24±0.06a	0.21±0.04ab	0.10±0.03c	0.13±0.08a	0.17±0.05a	0.16±0.04a	0.15±0.05a
	BOTU3416	Acidobacteria	Brevitalea	0.9417	NR151987.1	Brevitalea aridisoli		0.14±0.04a	0.17±0.09a	0.12±0.06a	0.12±0.04a	0.10±0.06a	0.10±0.05a	0.13±0.04a	0.09±0.03a
	BOTU3650	Proteobacteria	Methyloversatilis	0.9217	NR125673.1	Methyloversatilis thermotolerans		0.17±0.04a	0.16±0.04a	0.17±0.02a	0.12±0.02b	0.13±0.06a	0.15±0.03a	0.13±0.02a	0.12±0.02a
	BOTU3875	Acidobacteria	Youngiibacter	0.8575	NR118108.1	Youngiibacter fragilis		0.28±0.05b	0.30±0.04ab	0.34±0.05a	0.30±0.03ab	0.19±0.08b	0.34±0.07a	0.32±0.05a	0.33±0.07a
	BOTU3878	Proteobacteria	Mesorhizobium	1	NR116706.1	Mesorhizobium huakuii		0.36±0.05d	0.46±0.04c	0.67±0.06b	0.74±0.05a	0.48±0.05d	0.56±0.09c	0.64±0.06b	0.84±0.07a
	BOTU3879	Actinobacteria	Mycobacterium	0.9878	NR158076.1	Mycobacterium aquiterrae		0.18±0.04a	0.16±0.05a	0.17±0.04a	0.17±0.03a	0.17±0.04a	0.19±0.02a	0.17±0.04a	0.17±0.03a
	BOTU4101	Actinobacteria	Streptomyces	1	NR114820.1	Streptomyces cyaneus		0.20±0.02d	0.37±0.15c	0.59±0.13b	1.00±0.17a	0.20±0.02d	0.54±0.16c	0.68±0.13b	1.09±0.15a
	BOTU4149	Proteobacteria	Reyranella	0.9827	NR116005.1	Reyranella massiliensis		0.32±0.03a	0.28±0.06a	0.32±0.06a	0.33±0.05a	0.27±0.11a	0.31±0.07a	0.32±0.06a	0.33±0.09a
	BOTU4171	Actinobacteria	Mycobacterium	1	NR115184.1	Mycobacterium hackensackense		0.15±0.04a	0.15±0.03a	0.16±0.04a	0.16±0.03a	0.22±0.14a	0.16±0.06a	0.15±0.04a	0.17±0.04a
	BOTU4241	Proteobacteria	Devosia	0.9926	NR044036.1	Devosia insulae		0.25±0.04a	0.26±0.05a	0.27±0.07a	0.30±0.06a	0.27±0.06a	0.28±0.08a	0.26±0.03a	0.31±0.08a
	BOTU4389	Proteobacteria	Pseudolabrys	0.9554	NR043515.1	Pseudolabrys taiwanensis		0.12±0.01c	0.13±0.04c	0.18±0.05b	0.22±0.05a	0.17±0.05a	0.19±0.04a	0.16±0.03a	0.20±0.05a
	BOTU4395	Proteobacteria	Sphingomonas	0.9901	NR118263.1	Sphingomonas kyungheensis		0.21±0.04b	0.34±0.08a	0.35±0.04a	0.34±0.04a	0.23±0.05b	0.32±0.08a	0.32±0.04a	0.32±0.06a
	BOTU4411	Acidobacteria	Thermobrachium	0.8498	NR026352.1	Thermobrachium celere		0.16±0.05a	0.11±0.02b	0.17±0.03a	0.17±0.03a	0.14±0.06b	0.20±0.04a	0.16±0.03ab	0.20±0.05a
	BOTU4464	Actinobacteria	Solirubrobacter	0.8848	NR133858.1	Solirubrobacter phytolaccae		0.18±0.03a	0.19±0.04a	0.18±0.04a	0.16±0.02a	0.16±0.04b	0.26±0.06a	0.17±0.05b	0.21±0.06b
	BOTU4506	Actinobacteria	Microlunatus	0.9878	NR074642.2	Microlunatus phosphovorus		0.25±0.07a	0.22±0.08a	0.23±0.05a	0.21±0.06a	0.19±0.03b	0.26±0.05a	0.25±0.04a	0.22±0.03ab
	BOTU4578	Actinobacteria	Marmoricola	1	NR108597.1	Marmoricola pocheonensis		0.10±0.03a	0.14±0.09a	0.12±0.04a	0.16±0.04a	0.14±0.04a	0.16±0.05a	0.16±0.05a	0.19±0.08a
	BOTU4619	Proteobacteria	Rhizobium	1	NR043150.1	Rhizobium lusitanum		0.11±0.03b	0.09±0.03b	0.12±0.04b	0.17±0.03a	0.12±0.01b	0.12±0.03b	0.14±0.03b	0.19±0.06a
	BOTU4676	Proteobacteria	Ramlibacter	0.9883	NR159166.1	Ramlibacter monticola		0.18±0.05a	0.15±0.04a	0.15±0.06a	0.13±0.04a	0.20±0.05a	0.17±0.04a	0.16±0.07a	0.15±0.02a
	BOTU4749	Acidobacteria	Terriglobus	0.9236	NR133877.1	Terriglobus tenax		0.13±0.03a	0.11±0.04a	0.10±0.05a	0.11±0.02a	0.08±0.07a	0.09±0.03a	0.10±0.03a	0.10±0.04a
	BOTU4763	Acidobacteria	Oribacterium	0.8501	NR125570.1	Oribacterium parvum		0.11±0.03b	0.18±0.05a	0.20±0.04a	0.17±0.03a	0.07±0.03c	0.14±0.03b	0.16±0.04ab	0.20±0.08a
	BOTU4768	Proteobacteria	Phenylobacterium	0.9975	NR149786.1	Phenylobacterium panacis		0.20±0.06a	0.21±0.07a	0.20±0.06a	0.23±0.06a	0.36±0.15a	0.21±0.06b	0.18±0.03b	0.26±0.05b
	BOTU480	Gemmatimonadetes	Roseisolibacter	0.9316	NR163645.1	Roseisolibacter agri		0.12±0.03c	0.24±0.09a	0.21±0.04ab	0.16±0.02bc	0.12±0.06b	0.20±0.07a	0.19±0.03a	0.16±0.03ab
	BOTU4948	Proteobacteria	Ramlibacter	0.9814	NR133837.1	Ramlibacter solisilvae		0.16±0.04a	0.17±0.04a	0.18±0.06a	0.16±0.02a	0.18±0.04ab	0.21±0.05a	0.16±0.05ab	0.16±0.04b
	BOTU504	Nitrospirae	Nitrospira	0.9104	NR114396.1	Nitrospira japonica		0.09±0.02b	0.11±0.03ab	0.11±0.03ab	0.13±0.02a	0.08±0.03b	0.09±0.04ab	0.10±0.03ab	0.13±0.05a
	BOTU5666	Proteobacteria	Ralstonia	1	NR113352.1	Ralstonia pickettii		0.19±0.06a	0.05±0.04b	0.06±0.04b	0.05±0.03b	0.35±0.18a	0.04±0.03b	0.05±0.04b	0.09±0.05b
	BOTU5762	Proteobacteria	Rhizobium	1	NR117203.1	Rhizobium nepotum		0.07±0.02b	0.06±0.02b	0.11±0.03a	0.12±0.03a	0.11±0.03a	0.11±0.03a	0.11±0.03a	0.14±0.04a
	BOTU5768	Actinobacteria	Solirubrobacter	1	NR108192.1	Solirubrobacter ginsenosidimutans		0.09±0.04a	0.10±0.05a	0.08±0.02a	0.12±0.05a	0.11±0.05a	0.12±0.04a	0.12±0.04a	0.12±0.03a
	BOTU5895	Actinobacteria	Kribbella	0.9976	NR171497.1	Kribbella monticola		0.13±0.03d	0.24±0.08c	0.41±0.12b	0.54±0.12a	0.13±0.04d	0.29±0.07c	0.40±0.10b	0.52±0.07a
	BOTU591	Proteobacteria	Rudaea	0.951	NR044566.1	Rudaea cellulosilytica		0.18±0.04a	0.17±0.05a	0.21±0.06a	0.17±0.03a	0.19±0.05a	0.17±0.05a	0.19±0.07a	0.19±0.08a
	BOTU592	Proteobacteria	Thauera	0.9167	NR026473.1	Thauera mechernichensis		0.12±0.03a	0.15±0.04a	0.14±0.05a	0.13±0.02a	0.10±0.04b	0.16±0.03a	0.11±0.02b	0.12±0.02b
	BOTU6078	Acidobacteria	Bryobacter	0.9111	NR114981.1	Bryobacter aggregatus		0.25±0.03b	0.30±0.03a	0.30±0.04a	0.31±0.06a	0.21±0.10b	0.32±0.04a	0.29±0.05a	0.33±0.06a
	BOTU620	Gemmatimonadetes	Gemmatimonas	0.8939	NR074708.2	Gemmatimonas aurantiaca		0.14±0.04a	0.18±0.05a	0.15±0.05a	0.16±0.04a	0.11±0.04c	0.19±0.03a	0.15±0.03b	0.17±0.05ab
	BOTU6223	Acidobacteria	Brevitalea	0.9301	NR151988.1	Brevitalea deliciosa		0.97±0.14a	0.99±0.32a	0.82±0.33a	0.75±0.15a	0.54±0.31a	0.54±0.26a	0.61±0.11a	0.48±0.17a
	BOTU6296	Proteobacteria	Lysobacter	0.9744	NR114317.1	Lysobacter oligotrophicus		0.17±0.03c	0.36±0.07a	0.35±0.07a	0.28±0.03b	0.13±0.04b	0.30±0.05a	0.30±0.07a	0.27±0.05a
	BOTU6650	Verrucomicrobia	Chthoniobacter	0.9072	NR115225.1	Chthoniobacter flavus		0.14±0.06a	0.16±0.06a	0.14±0.06a	0.11±0.07a	0.13±0.06a	0.11±0.06a	0.15±0.07a	0.11±0.07a
	BOTU6725	Actinobacteria	Catenulispora	0.9951	NR041613.1	Catenulispora yoronensis		0.02±0.01d	0.14±0.05c	0.24±0.10b	0.44±0.08a	0.02±0.01c	0.19±0.07b	0.27±0.08b	0.41±0.11a
	BOTU6750	Acidobacteria	Vicinamibacter	0.9464	NR151905.1	Vicinamibacter silvestris		0.17±0.04ab	0.13±0.05b	0.13±0.03b	0.19±0.05a	0.13±0.06a	0.14±0.06a	0.17±0.05a	0.12±0.04a
	BOTU6818	Actinobacteria	Catenulispora	0.9951	NR042362.1	Catenulispora acidiphila		0.01±0.01c	0.08±0.04b	0.13±0.04a	0.17±0.05a	0.01±0.00d	0.09±0.02c	0.14±0.05b	0.19±0.05a
	BOTU6864	Actinobacteria	Kutzneria	1	NR041733.1	Kutzneria kofuensis		0.05±0.02c	0.30±0.18b	0.52±0.14a	0.59±0.13a	0.03±0.01c	0.28±0.06b	0.46±0.17a	0.51±0.08a
	BOTU6992	Proteobacteria	Sphingomonas	0.9975	NR157773.1	Sphingomonas limnosediminicola		0.56±0.06c	0.77±0.14b	0.81±0.18b	1.00±0.24a	0.52±0.08c	0.77±0.06b	0.78±0.04b	0.98±0.16a
	BOTU7027	Proteobacteria	Acidibacter	0.9491	NR126260.1	Acidibacter ferrireducens		0.10±0.01b	0.11±0.05b	0.12±0.04ab	0.15±0.03a	0.07±0.02c	0.13±0.04ab	0.12±0.04b	0.17±0.05a
	BOTU7071	Actinobacteria	Jatrophihabitans	0.9853	NR135866.1	Jatrophihabitans soli		0.06±0.02b	0.14±0.06a	0.18±0.04a	0.18±0.05a	0.08±0.03b	0.16±0.05a	0.16±0.05a	0.16±0.03a
	BOTU725	Proteobacteria	Nitrosospira	0.9277	NR112159.1	Nitrosospira multiformis		0.15±0.02b	0.22±0.04a	0.18±0.04b	0.17±0.04b	0.11±0.04b	0.16±0.03a	0.15±0.03a	0.14±0.03a
	BOTU7310	Gemmatimonadetes	Gemmatirosa	0.9014	NR132675.1	Gemmatirosa kalamazoonesis		0.25±0.03a	0.28±0.05a	0.24±0.04a	0.16±0.03b	0.15±0.06a	0.19±0.04a	0.17±0.04a	0.15±0.05a
	BOTU7327	Actinobacteria	Aeromicrobium	0.9976	NR165775.1	Aeromicrobium ginsengisoli		0.08±0.02b	0.13±0.08ab	0.14±0.09a	0.07±0.03b	0.09±0.02b	0.10±0.04ab	0.15±0.10a	0.07±0.03b
	BOTU7333	Proteobacteria	Dokdonella	0.9837	NR042397.1	Dokdonella fugitiva		0.14±0.04b	0.13±0.05b	0.12±0.04b	0.20±0.04a	0.13±0.05a	0.14±0.04a	0.13±0.02a	0.17±0.04a
	BOTU7389	Acidobacteria	Terriglobus	0.9212	NR137410.1	Terriglobus albidus		0.18±0.03a	0.20±0.10a	0.19±0.10a	0.14±0.03a	0.11±0.07a	0.15±0.08a	0.17±0.03a	0.14±0.05a
	BOTU7441	Proteobacteria	Skermanella	0.9975	NR164879.1	Skermanella mucosa		0.19±0.05a	0.11±0.03b	0.11±0.03b	0.13±0.03b	0.12±0.05a	0.12±0.03a	0.14±0.02a	0.12±0.02a
	BOTU7465	Proteobacteria	Haliangium	0.907	NR024781.1	Haliangium tepidum		0.15±0.02a	0.11±0.03bc	0.13±0.03ab	0.09±0.02c	0.10±0.04a	0.12±0.04a	0.11±0.03a	0.11±0.04a
	BOTU7468	Acidobacteria	Granulicella	0.9851	NR148567.1	Granulicella acidiphila		0.17±0.03a	0.21±0.06a	0.19±0.09a	0.17±0.04a	0.13±0.05a	0.14±0.06a	0.16±0.03a	0.14±0.05a
	BOTU7658	Nitrospirae	Nitrospira	0.9667	NR148573.1	Nitrospira lenta		0.43±0.09a	0.52±0.16a	0.49±0.15a	0.39±0.11a	0.29±0.13a	0.40±0.12a	0.32±0.07a	0.38±0.06a
	BOTU7674	Proteobacteria	Thermomonas	0.9438	NR134219.1	Thermomonas carbonis		0.11±0.02a	0.13±0.04a	0.16±0.05a	0.12±0.07a	0.10±0.05ab	0.08±0.04b	0.13±0.06ab	0.14±0.05a
	BOTU7811	Actinobacteria	Pseudarthrobacter	0.9976	NR074518.1	Pseudarthrobacter chlorophenolicus		0.10±0.01a	0.11±0.05a	0.13±0.06a	0.12±0.05a	0.11±0.03a	0.09±0.02a	0.12±0.03a	0.12±0.04a
	BOTU79	Gemmatimonadetes	Gemmatimonas	0.8941	NR136770.1	Gemmatimonas phototrophica		0.30±0.03b	0.37±0.05a	0.36±0.04a	0.39±0.06a	0.23±0.09b	0.40±0.09a	0.33±0.03a	0.33±0.06a
	BOTU7915	Acidobacteria	Clostridium	0.8568	NR044386.1	Clostridium amylolyticum		0.16±0.04a	0.15±0.04a	0.17±0.05a	0.09±0.01b	0.10±0.04b	0.15±0.02a	0.14±0.04ab	0.13±0.04ab
	BOTU8077	Proteobacteria	Herbaspirillum	0.9138	NR114143.1	Herbaspirillum chlorophenolicum		0.10±0.02b	0.17±0.02a	0.15±0.04a	0.10±0.03b	0.08±0.04b	0.13±0.03a	0.10±0.03ab	0.09±0.03b
	BOTU8162	Proteobacteria	Lysobacter	0.9371	NR117308.1	Lysobacter oryzae		0.22±0.03b	0.25±0.08b	0.32±0.06a	0.20±0.06b	0.16±0.09a	0.19±0.06a	0.23±0.06a	0.23±0.07a
	BOTU8353	Actinobacteria	Gaiella	0.9394	NR118138.1	Gaiella occulta		0.61±0.06ab	0.65±0.14a	0.63±0.10a	0.52±0.08b	0.69±0.08ab	0.77±0.06a	0.66±0.09b	0.62±0.10b
	BOTU8530	Proteobacteria	Thiobacter	0.9068	NR024834.1	Thiobacter subterraneus		0.35±0.03b	0.43±0.10a	0.31±0.09b	0.22±0.05c	0.27±0.17a	0.32±0.09a	0.22±0.07a	0.25±0.08a
	BOTU8562	Proteobacteria	Ramlibacter	0.9744	NR133836.1	Ramlibacter ginsenosidimutans		0.17±0.04a	0.18±0.05a	0.17±0.07a	0.14±0.04a	0.14±0.04a	0.16±0.04a	0.13±0.04a	0.13±0.04a
	BOTU8604	Acidobacteria	Desnuesiella	0.8515	NR144724.1	Desnuesiella massiliensis		0.21±0.05b	0.29±0.06a	0.29±0.05a	0.20±0.04b	0.14±0.10b	0.20±0.06a	0.21±0.04a	0.19±0.03ab
	BOTU8635	Actinobacteria	Amycolatopsis	1	NR114882.1	Amycolatopsis tolypomycina		0.04±0.01d	0.29±0.10c	0.52±0.14b	0.76±0.19a	0.03±0.01d	0.26±0.08c	0.47±0.19b	0.73±0.22a
	BOTU8771	Proteobacteria	Herbaspirillum	0.9114	NR163661.1	Herbaspirillum robiniae		0.10±0.03b	0.14±0.03a	0.12±0.05ab	0.10±0.03b	0.09±0.05a	0.11±0.03a	0.10±0.02a	0.10±0.03a
	BOTU8821	Proteobacteria	Sphingomonas	0.9975	NR153746.1	Sphingomonas lutea		1.15±0.08b	1.98±0.26a	2.07±0.30a	2.30±0.71a	1.31±0.11c	2.11±0.18b	2.16±0.18ab	2.33±0.29a
	BOTU8983	Proteobacteria	Methyloversatilis	0.9234	NR136516.2	Methyloversatilis discipulorum		0.37±0.05a	0.36±0.07a	0.32±0.06a	0.25±0.02b	0.25±0.10a	0.31±0.06a	0.28±0.03a	0.29±0.06a
	BOTU8988	Proteobacteria	Sphingomonas	0.9876	NR157774.1	Sphingomonas palustris		0.10±0.02c	0.16±0.04b	0.20±0.04ab	0.22±0.06a	0.09±0.02c	0.19±0.03b	0.20±0.03b	0.24±0.03a
	BOTU9076	Acidobacteria	Clostridium	0.8441	NR026490.1	Clostridium sartagoforme		0.14±0.04a	0.12±0.03a	0.14±0.03a	0.10±0.03a	0.08±0.03b	0.14±0.03a	0.13±0.02a	0.14±0.03a
	BOTU9100	Acidobacteria	Brassicibacter	0.8547	NR108841.1	Brassicibacter mesophilus		0.11±0.04a	0.10±0.03a	0.11±0.04a	0.10±0.02a	0.08±0.03b	0.12±0.03a	0.10±0.03ab	0.09±0.03ab
	BOTU9173	Proteobacteria	Reyranella	0.995	NR109674.1	Reyranella soli		0.13±0.03a	0.09±0.03b	0.11±0.04ab	0.09±0.03b	0.10±0.03a	0.13±0.03a	0.12±0.03a	0.11±0.01a
	BOTU9398	Proteobacteria	Collimonas	0.9118	NR028007.1	Collimonas fungivorans		0.43±0.06ab	0.50±0.06a	0.47±0.08a	0.37±0.06b	0.31±0.15a	0.39±0.07a	0.34±0.05a	0.34±0.06a
	BOTU9424	Nitrospirae	Nitrospira	0.9809	NR029287.1	Nitrospira moscoviensis		0.18±0.03c	0.21±0.06c	0.30±0.06b	0.39±0.04a	0.13±0.05d	0.23±0.07c	0.31±0.05b	0.44±0.11a
	BOTU9715	Proteobacteria	Bradyrhizobium	1	NR114733.1	Bradyrhizobium liaoningense		2.69±0.45a	2.53±0.40a	2.94±0.57a	2.86±0.38a	2.69±0.38b	3.59±0.70a	3.20±0.36a	3.38±0.33a
	BOTU9741	Bacteroidetes	Parafilimonas	0.9552	NR134123.1	Parafilimonas terrae		0.26±0.03b	0.40±0.10a	0.39±0.06a	0.27±0.06b	0.20±0.09b	0.26±0.07ab	0.30±0.04a	0.32±0.06a
	BOTU9747	Actinobacteria	Terrabacter	1	NR043286.1	Terrabacter terrae		0.09±0.03b	0.05±0.02c	0.07±0.03bc	0.12±0.04a	0.14±0.07a	0.11±0.04a	0.13±0.05a	0.13±0.04a
	BOTU9777	Actinobacteria	Nocardioides	0.9618	NR152019.1	Nocardioides intraradicalis		0.12±0.03b	0.19±0.09a	0.19±0.02a	0.23±0.05a	0.16±0.06c	0.25±0.04b	0.23±0.03b	0.33±0.09a
	BOTU9909	Actinobacteria	Blastococcus	0.9976	NR169414.1	Blastococcus deserti		0.85±0.10a	0.56±0.16b	0.59±0.11b	0.78±0.11a	0.77±0.11b	0.95±0.17a	0.73±0.11b	0.81±0.22ab
Fungi	FOTU1026	Ascomycota	Myrothecium	0.9237	NR145079.1	Myrothecium simplex	Undefined Saprotroph	0.16±0.04ab	0.17±0.07a	0.10±0.06b	0.19±0.07a	0.30±0.13a	0.25±0.07ab	0.19±0.03b	0.11±0.03c
	FOTU1084	Ascomycota	Humicola	0.9913	NR077125.1	Humicola nigrescens	Undefined Saprotroph-Wood Saprotroph	0.93±0.20ab	1.07±0.32a	0.80±0.42ab	0.66±0.17b	0.84±0.39b	1.14±0.30a	0.84±0.20b	0.59±0.14b
	FOTU113	Ascomycota	Stachybotrys	0.9	NR156604.1	Stachybotrys limonispora	Wood Saprotroph	0.57±0.15a	0.51±0.19a	0.46±0.14a	0.60±0.30a	0.50±0.24ab	0.66±0.17a	0.65±0.24ab	0.43±0.14b
	FOTU1178	Ascomycota	Fusarium	0.9959	NR120263.1	Fusarium circinatum	Animal Pathogen-Endophyte-Lichen Parasite-Plant Pathogen-Soil Saprotroph-Wood Saprotroph	2.60±0.36a	2.51±0.42a	2.11±0.70ab	1.93±0.35b	5.78±4.03a	2.31±0.54b	2.44±0.43b	2.45±1.37b
	FOTU118	Ascomycota	Cylindrocarpon	0.9838	NR145026.1	Cylindrocarpon faginatum	Animal Pathogen-Endophyte-Fungal Parasite-Lichen Parasite-Plant Pathogen-Wood Saprotroph	0.69±0.07a	0.56±0.14ab	0.50±0.19bc	0.41±0.09c	0.59±0.07a	0.54±0.13ab	0.51±0.08ab	0.45±0.09b
	FOTU1197	Ascomycota	Phialocephala	0.8628	NR103564.1	Phialocephala virens	Undefined Saprotroph	1.88±0.33a	1.61±0.43ab	1.21±0.49bc	1.02±0.28c	1.37±0.76a	1.64±0.22a	1.73±0.89a	1.08±0.39a
	FOTU1202	Ascomycota	Penicillium	0.9922	NR172032.1	Penicillium infrabuccalum	Dung Saprotroph-Undefined Saprotroph-Wood Saprotroph	0.09±0.03c	0.18±0.04b	0.24±0.02b	0.38±0.12a	0.09±0.03c	0.20±0.05b	0.25±0.09b	0.36±0.12a
	FOTU1283	Ascomycota	Plectosphaerella	1	NR173021.1	Plectosphaerella slobbergiarum	Plant Pathogen	0.38±0.07a	0.40±0.07a	0.49±0.15a	0.45±0.12a	0.40±0.04a	0.47±0.07a	0.46±0.14a	0.42±0.08a
	FOTU1294	Ascomycota	Talaromyces	0.9922	NR121529.1	Talaromyces purpureogenus	Undefined Saprotroph	2.71±0.88a	1.97±0.41a	2.09±0.93a	2.12±0.30a	2.53±0.54ab	2.80±0.27a	2.62±0.56a	2.13±0.26b
	FOTU1316	Basidiomycota	Filobasidium	1	NR174760.1	Filobasidium globosum	-	2.17±0.91a	1.22±0.32b	0.99±0.18b	1.08±0.52b	1.35±0.83a	1.19±0.25a	1.20±0.39a	1.05±0.23a
	FOTU1324	Ascomycota	Penicillium	1	NR121232.1	Penicillium oxalicum	Wood Saprotroph	0.09±0.04a	0.11±0.09a	0.09±0.04a	0.13±0.08a	0.14±0.06a	0.16±0.09a	0.10±0.05a	0.10±0.04a
	FOTU1504	Chytridiomycota	Gorgonomyces	0.9818	NR119647.1	Gorgonomyces haynaldii	Plant pathogenic (?) on polen	0.01±0.01c	0.31±0.10a	0.41±0.17a	0.19±0.14b	0.02±0.00c	0.23±0.09ab	0.26±0.10a	0.17±0.04b
	FOTU1541	Ascomycota	Clonostachys	0.9909	NR164542.1	Clonostachys aranearum	Plant Pathogen	0.26±0.07a	0.27±0.17a	0.25±0.16a	0.22±0.06a	0.22±0.04b	0.36±0.09a	0.34±0.07a	0.19±0.06b
	FOTU1543	Ascomycota	Trichoderma	1	NR111836.1	Trichoderma velutinum	Endophyte-Epiphyt-Fungal Parasite-Plant Pathogen-Wood Saprotroph	0.39±0.06a	0.28±0.10a	0.17±0.11b	0.31±0.12a	0.36±0.14b	0.58±0.34a	0.39±0.12ab	0.23±0.07b
	FOTU1636	Basidiomycota	Mrakia	0.9959	NR111044.1	Mrakia frigida	-	0.61±0.17a	0.32±0.12b	0.23±0.08b	0.28±0.11b	0.35±0.18a	0.43±0.29a	0.32±0.14a	0.28±0.06a
	FOTU1655	Basidiomycota	Cryptococcus	0.8627	NR130682.1	Cryptococcus neoformans	Animal Pathogen-Endophyte-Epiphyte-Undefined Saprotroph	1.26±0.18a	1.24±0.27ab	0.94±0.34bc	0.80±0.34c	1.01±0.47a	1.12±0.27a	1.22±0.51a	0.92±0.38a
	FOTU1718	Ascomycota	Podospora	0.8708	NR156503.1	Podospora glutinoides	Dung Saprotroph-Endophyte-Litter Saprotroph-Undefined Saprotroph	0.08±0.04b	0.19±0.13ab	0.09±0.04b	0.25±0.18a	0.11±0.05a	0.16±0.03a	0.17±0.09a	0.14±0.07a
	FOTU1730	Ascomycota	Alternaria	1	NR163686.1	Alternaria alstroemeriae	Animal Pathogen-Endophyte-Plant Pathogen-Wood Saprotroph	0.12±0.06c	0.85±0.42a	0.43±0.14b	0.40±0.10b	0.49±0.46ab	0.90±0.77a	0.55±0.21ab	0.38±0.13b
	FOTU1735	Zygomycota	Mortierella	1	NR111560.1	Mortierella kuhlmanii	Endophyte-Litter Saprotroph-Soil Saprotroph-Undefined Saprotroph	0.90±0.19ab	1.05±0.15a	0.74±0.14b	0.75±0.14b	0.56±0.31b	0.92±0.18a	0.95±0.18a	0.89±0.12a
	FOTU1755	Ascomycota	Penicillium	1	NR138358.1	Penicillium murcianum	Dung Saprotroph-Undefined Saprotroph-Wood Saprotroph	0.15±0.04a	0.13±0.04a	0.09±0.03b	0.15±0.03a	0.16±0.05ab	0.20±0.05a	0.18±0.07ab	0.12±0.03b
	FOTU1761	Basidiomycota	Minimedusa	0.9355	NR145335.1	Minimedusa polyspora	-	0.35±0.10a	0.11±0.03b	0.14±0.06b	0.10±0.03b	0.17±0.09a	0.20±0.05a	0.17±0.06a	0.05±0.02b
	FOTU1762	Ascomycota	Cadophora	0.9967	NR159767.1	Cadophora gregata	Endophyte	1.27±0.32a	1.21±0.58a	1.31±0.59a	0.88±0.15a	1.03±0.37a	1.25±0.79a	1.20±0.42a	1.33±0.49a
	FOTU1808	Ascomycota	Fusarium	0.9918	NR120262.1	Fusarium bactridioides	Animal Pathogen-Endophyte-Lichen Parasite-Plant Pathogen-Soil Saprotroph-Wood Saprotroph	0.73±0.15a	0.66±0.19a	0.43±0.17b	0.49±0.12b	1.88±0.29a	0.48±0.14b	0.64±0.14b	0.57±0.33b
	FOTU1909	Ascomycota	Penicillium	0.9958	NR121230.1	Penicillium raperi	Dung Saprotroph-Undefined Saprotroph-Wood Saprotroph	0.25±0.08d	2.59±1.67c	6.23±2.12b	9.20±3.21a	0.28±0.05c	3.37±0.98b	3.61±1.81b	11.70±3.49a
	FOTU1995	Ascomycota	Chaetosphaeria	0.8321	NR171740.1	Chaetosphaeria ciliata	Endophyte-Litter Saprotroph-Wood Saprotroph	0.38±0.18a	0.18±0.05b	0.14±0.05b	0.22±0.10b	0.29±0.03a	0.26±0.04ab	0.23±0.07b	0.15±0.05c
	FOTU1998	Ascomycota	Ramophialophora	0.9219	NR160213.1	Ramophialophora vesiculosa	Dung Saprotroph	0.26±0.18a	0.19±0.09a	0.14±0.02a	0.17±0.10a	0.17±0.10ab	0.20±0.08a	0.14±0.06ab	0.11±0.04b
	FOTU2037	Ascomycota	Curvularia	0.9831	NR168176.1	Curvularia chonburiensis	Undefined Saprotroph	0.15±0.12a	0.15±0.12a	0.07±0.02a	0.11±0.07a	0.11±0.07a	0.11±0.04a	0.09±0.06a	0.10±0.07a
	FOTU2062	Ascomycota	Metarhizium	0.8484	NR132012.1	Metarhizium frigidum	Fungal Parasite	0.04±0.03c	0.13±0.05bc	0.22±0.12b	0.35±0.16a	0.02±0.01c	0.12±0.07bc	0.18±0.08b	0.36±0.22a
	FOTU2095	Ascomycota	Zopfiella	0.9235	NR103599.1	Zopfiella marina	Dung Saprotroph	0.22±0.10a	0.27±0.09a	0.20±0.08a	0.26±0.15a	0.19±0.13a	0.20±0.03a	0.23±0.08a	0.21±0.08a
	FOTU2208	Ascomycota	Cladophialophora	0.9091	NR131297.1	Cladophialophora boppii	Undefined Saprotroph	0.20±0.03a	0.15±0.05b	0.12±0.04b	0.15±0.06b	0.15±0.06a	0.21±0.08a	0.20±0.09a	0.17±0.07a
	FOTU2213	Ascomycota	Trichoderma	0.9966	NR137297.1	Trichoderma simmonsii	Endophyte-Epiphyt-Fungal Parasite-Plant Pathogen-Wood Saprotroph	0.15±0.02a	0.09±0.04b	0.10±0.07b	0.16±0.05a	0.13±0.03ab	0.16±0.02a	0.16±0.03ab	0.12±0.06b
	FOTU2219	Ascomycota	Dactylonectria	1	NR121498.1	Dactylonectria alcacerensis	Plant Pathogen	0.46±0.07a	0.40±0.08ab	0.36±0.06b	0.31±0.12b	0.88±0.31a	0.38±0.06b	0.35±0.09b	0.32±0.13b
	FOTU2225	Ascomycota	Fusarium	0.9549	NR121457.1	Fusarium equiseti	Plant Pathogen	0.32±0.23a	0.17±0.04b	0.16±0.11b	0.15±0.09b	0.23±0.04a	0.16±0.09b	0.17±0.03b	0.14±0.07b
	FOTU2226	Ascomycota	Chaetomidium	0.9924	NR164219.1	Chaetomidium leptoderma	Dung Saprotroph-Undefined Saprotroph	0.12±0.04a	0.11±0.10a	0.05±0.03a	0.11±0.09a	0.16±0.12a	0.15±0.06a	0.14±0.12a	0.16±0.13a
	FOTU2236	Ascomycota	Fusarium	0.9757	NR170733.1	Fusarium tonkinense	Animal Pathogen-Endophyte-Lichen Parasite-Plant Pathogen-Soil Saprotroph-Wood Saprotroph	1.69±0.18a	1.52±0.20a	1.44±0.27a	0.99±0.31b	1.66±0.52a	1.30±0.27ab	1.33±0.46ab	0.95±0.32b
	FOTU2240	Chytridiomycota	Sonoraphlyctis	0.9469	NR111313.1	Sonoraphlyctis ranzonii	-	0.29±0.11a	0.22±0.02ab	0.21±0.08ab	0.17±0.09b	0.67±0.29a	0.39±0.13b	0.23±0.04b	0.05±0.01c
	FOTU2243	Ascomycota	Microdochium	0.9837	NR163757.1	Microdochium poae	Endophyte-Plant Pathogen	0.15±0.03a	0.10±0.04b	0.07±0.03b	0.09±0.02b	0.17±0.14a	0.09±0.03b	0.09±0.03b	0.08±0.03b
	FOTU2261	Ascomycota	Corynespora	0.9188	NR161145.1	Corynespora thailandica	Undefined Saprotroph	0.91±0.18a	0.82±0.21a	0.61±0.17b	0.47±0.08b	0.47±0.21a	0.49±0.12a	0.62±0.23a	0.59±0.27a
	FOTU23	Ascomycota	Tetracladium	0.8446	NR160168.1	Tetracladium furcatum	Undefined Saprotroph	2.13±0.29a	1.32±0.47b	1.16±0.48b	1.18±0.53b	1.45±0.80a	1.58±0.56a	1.61±0.86a	0.97±0.41a
	FOTU2343	Ascomycota	Exophiala	0.9685	NR121269.1	Exophiala pisciphila	Animal Pathogen-Undefined Saprotroph	0.77±0.12a	0.64±0.07b	0.54±0.08bc	0.51±0.14c	0.66±0.11a	0.76±0.13a	0.74±0.26a	0.59±0.20a
	FOTU2412	Zygomycota	Mortierella	0.9854	NR111564.1	Mortierella rishikesha	Endophyte-Litter Saprotroph-Soil Saprotroph-Undefined Saprotroph	5.11±0.76b	6.67±1.76a	5.34±1.33b	4.37±1.02b	4.49±1.37a	5.28±0.94a	5.16±1.31a	5.11±0.98a
	FOTU245	Ascomycota	Talaromyces	1	NR165529.1	Talaromyces pratensis	Undefined Saprotroph	0.15±0.03a	0.21±0.07a	0.21±0.05a	0.17±0.09a	0.15±0.04a	0.32±0.30a	0.22±0.13a	0.20±0.14a
	FOTU26	Ascomycota	Fusarium	0.9833	NR163531.1	Fusarium solani	Plant Pathogen	0.59±0.05a	0.53±0.13a	0.39±0.13b	0.37±0.13b	0.38±0.05a	0.34±0.06ab	0.31±0.09bc	0.26±0.05c
	FOTU2600	Ascomycota	Chaetosphaeria	0.9432	NR168803.1	Chaetosphaeria guttulata	Endophyte-Litter Saprotroph-Wood Saprotroph	0.13±0.02a	0.14±0.08a	0.12±0.07a	0.11±0.02a	0.14±0.05a	0.15±0.06a	0.12±0.05a	0.10±0.06a
	FOTU2675	Ascomycota	Exophiala	1	NR158397.1	Exophiala radicis	Animal Pathogen-Undefined Saprotroph	0.93±0.18a	0.69±0.16b	0.46±0.19c	0.68±0.23b	0.87±0.21a	0.91±0.18a	0.92±0.26a	0.73±0.13a
	FOTU2697	Ascomycota	Fusarium	0.9782	NR152943.1	Fusarium kyushuense	Animal Pathogen-Endophyte-Lichen Parasite-Plant Pathogen-Soil Saprotroph-Wood Saprotroph	0.29±0.07a	0.27±0.05ab	0.21±0.07b	0.22±0.05b	0.31±0.16ab	0.34±0.09a	0.29±0.09ab	0.22±0.06b
	FOTU2713	Ascomycota	Talaromyces	0.9922	NR171595.1	Talaromyces adpressus	Undefined Saprotroph	1.00±0.08a	1.61±1.37a	1.20±0.39a	0.89±0.44a	1.67±0.84a	1.60±0.39a	1.15±0.58a	1.03±0.49a
	FOTU31	Ascomycota	Cladophialophora	0.9203	NR169978.1	Cladophialophora cabanerensis	Undefined Saprotroph	0.69±0.22a	0.41±0.16b	0.31±0.10b	0.49±0.23b	0.35±0.13b	0.90±0.82a	0.54±0.26ab	0.33±0.12b
	FOTU350	Ascomycota	Cordyceps	0.9711	NR111169.1	Cordyceps cateniannulata	Animal Pathogen	0.38±0.12b	0.50±0.22ab	0.61±0.24ab	0.67±0.34a	0.53±0.10b	0.63±0.11b	0.63±0.06b	0.78±0.09a
	FOTU355	Ascomycota	Schizothecium	0.9248	NR160077.1	Schizothecium curvisporum	Dung Saprotroph	0.15±0.08a	0.10±0.09a	0.08±0.04a	0.15±0.11a	0.09±0.04a	0.12±0.07a	0.09±0.03a	0.10±0.06a
	FOTU377	Ascomycota	Apodus	0.9959	NR145141.1	Apodus deciduus	Undefined Saprotroph	0.23±0.07ab	0.17±0.10b	0.15±0.07b	0.29±0.15a	0.13±0.06a	0.25±0.15a	0.23±0.13a	0.15±0.10a
	FOTU388	Basidiomycota	Conocybe	0.8441	NR171827.1	Conocybe punjabensis	Undefined Saprotroph	0.05±0.01c	0.42±0.18a	0.16±0.06b	0.18±0.09b	0.09±0.03c	0.52±0.13a	0.22±0.09b	0.24±0.13b
	FOTU492	Ascomycota	Dactylaria	0.9128	NR164282.1	Dactylaria dimorphospora	Undefined Saprotroph	0.44±0.06a	0.29±0.09b	0.28±0.07b	0.24±0.07b	0.29±0.11a	0.41±0.19a	0.34±0.12a	0.28±0.09a
	FOTU501	Ascomycota	Paraphoma	0.996	NR156556.1	Paraphoma radicina	Plant Pathogen	0.34±0.03a	0.24±0.06b	0.18±0.05c	0.16±0.05c	0.34±0.03a	0.26±0.06b	0.23±0.11b	0.18±0.08b
	FOTU54	Zygomycota	Mortierella	0.9348	NR111563.1	Mortierella hypsicladia	Endophyte-Litter Saprotroph-Soil Saprotroph-Undefined Saprotroph	0.14±0.03b	0.20±0.12a	0.09±0.04b	0.08±0.05b	0.10±0.04b	0.14±0.02a	0.10±0.04b	0.10±0.01b
	FOTU548	Basidiomycota	Naganishia	0.9836	NR111050.1	Naganishia adeliensis	-	18.54±2.70a	14.60±2.64b	15.00±3.36b	9.40±2.04c	18.04±4.57a	12.76±3.10b	13.47±1.73b	12.63±3.06b
	FOTU590	Ascomycota	Trichoderma	1	NR131281.1	Trichoderma koningiopsis	Endophyte-Epiphyt-Fungal Parasite-Plant Pathogen-Wood Saprotroph	0.58±0.12a	0.50±0.09a	0.51±0.09a	0.59±0.09a	0.72±0.25ab	1.02±0.34a	0.70±0.34ab	0.54±0.33b
	FOTU616	Ascomycota	Septoria	1	NR145108.1	Septoria epilobii	Plant Pathogen	0.40±0.12a	0.15±0.12bc	0.06±0.04c	0.18±0.07b	0.23±0.03a	0.17±0.05b	0.14±0.03bc	0.12±0.03c
	FOTU621	Ascomycota	Phialocephala	1	NR103570.1	Phialocephala humicola	Endophyte	0.25±0.08a	0.15±0.08b	0.14±0.05b	0.15±0.05b	0.17±0.08a	0.19±0.09a	0.16±0.08a	0.15±0.10a
	FOTU673	Ascomycota	Chloridium	1	NR158365.1	Chloridium aseptatum	Ectomycorrhizal	1.37±0.17a	1.29±0.48a	0.90±0.21b	0.98±0.24b	0.98±0.38b	1.66±0.27a	1.24±0.23b	1.01±0.27b
	FOTU674	Ascomycota	Purpureocillium	1	NR165946.1	Purpureocillium lilacinum	Fungal Parasite	0.09±0.04d	4.23±1.18c	10.81±5.76b	14.21±3.04a	0.09±0.03c	3.37±0.49b	3.75±0.55b	16.90±2.67a
	FOTU676	Ascomycota	Penicillium	0.9872	NR111504.1	Penicillium janthinellum	Dung Saprotroph-Undefined Saprotroph-Wood Saprotroph	0.16±0.04d	0.72±0.28c	2.11±0.51b	2.71±0.45a	0.15±0.07c	1.13±0.12b	1.33±0.31b	2.36±0.89a
	FOTU688	Ascomycota	Schizothecium	0.917	NR103589.1	Schizothecium carpinicola	Dung Saprotroph	0.16±0.04a	0.09±0.03b	0.09±0.06b	0.09±0.05b	0.15±0.09a	0.13±0.05a	0.11±0.04a	0.09±0.06a
	FOTU788	Ascomycota	Talaromyces	0.9622	NR154940.1	Talaromyces francoae	Undefined Saprotroph	0.10±0.04a	0.08±0.01a	0.10±0.08a	0.09±0.06a	0.13±0.07a	0.15±0.09a	0.08±0.01a	0.08±0.04a
	FOTU79	Ascomycota	Trichoderma	1	NR134371.1	Trichoderma hamatum	Endophyte-Epiphyt-Fungal Parasite-Plant Pathogen-Wood Saprotroph	1.14±0.81a	0.59±0.19b	0.40±0.10b	0.59±0.16b	0.81±0.13a	0.77±0.13a	0.60±0.11b	0.43±0.10c
	FOTU8	Zygomycota	Mortierella	0.9551	NR111580.1	Mortierella antarctica	Endophyte-Litter Saprotroph-Soil Saprotroph-Undefined Saprotroph	1.42±0.24b	1.89±0.60a	1.45±0.41b	1.15±0.29b	1.02±0.54b	1.54±0.36a	1.49±0.44ab	1.37±0.42ab
	FOTU809	Zygomycota	Mortierella	0.9886	NR111559.1	Mortierella gemmifera	Endophyte-Litter Saprotroph-Soil Saprotroph-Undefined Saprotroph	0.22±0.06ab	0.28±0.09a	0.22±0.10ab	0.18±0.07b	0.14±0.07a	0.27±0.12a	0.27±0.09a	0.26±0.22a
	FOTU843	Ascomycota	Pochonia	0.9799	NR171784.1	Pochonia chlamydosporia	Fungal Parasite	0.04±0.02c	0.13±0.03b	0.13±0.05b	0.19±0.08a	0.03±0.01c	0.10±0.03b	0.18±0.08a	0.17±0.08a
	FOTU856	Zygomycota	Mortierella	0.9388	NR160121.1	Mortierella globalpina	Endophyte-Litter Saprotroph-Soil Saprotroph-Undefined Saprotroph	2.96±0.21b	4.05±0.45a	3.97±1.00a	3.56±0.33a	1.97±0.63b	2.90±0.64a	3.39±0.69a	3.65±0.97a
	FOTU869	Ascomycota	Acremonium	0.8628	NR077124.1	Acremonium rutilum	Animal Pathogen-Endophyte-Fungal Parasite-Plant Pathogen-Wood Saprotroph	1.27±0.11a	0.88±0.24b	0.67±0.17c	0.87±0.24b	0.84±0.28b	1.18±0.15a	1.11±0.30a	0.79±0.23b
Means of 8 replicates are presented with standard deviations. Different letters within the same row show significant differences among treatments by One-Way ANOVA (P < 0.05).
The bold letters represent soil bacterial and fungal phyla with significant differences between chitin amended and unamended treatments.
C0, PC1, PC2 and PC3 represent the pure chitin amendment rate at 0%, 0.05%, 0.1% and 0.2% of total soil mass, respectively. B: bulk soil; R: rhizosphere soil.

## Sheet: Table S10
Table S10 Results of NCBI taxonomical classification based on the best BLAST hit, functional guild of fungal OTUs and its relative abundances (%) of dominant bacterial and fungal OTUs (at least one treatment > 0.1%) among different crude chitin treatments.
Microbe	OTUID	Phylum	Genus	Identity	Access number	Species	Guild	Bulk soil				Rhizosphere soil
								C0B	CC1B	CC2B	CC3B	C0R	CC1R	CC2R	CC3R
Bacteria	BOTU10033	Actinobacteria	Streptomyces	1	NR112608.1	Streptomyces aureus		0.02±0.01d	1.05±0.23c	2.48±0.65b	3.85±0.92a	0.03±0.02d	1.00±0.30c	2.27±0.65b	3.92±0.95a
	BOTU10078	Actinobacteria	Phycicoccus	0.9903	NR153681.1	Phycicoccus ginsengisoli		0.08±0.02b	0.20±0.05a	0.28±0.15a	0.26±0.06a	0.10±0.06c	0.19±0.04b	0.29±0.05a	0.25±0.13ab
	BOTU10079	Actinobacteria	Actinoplanes	0.9976	NR145911.1	Actinoplanes rhizophilus		0.12±0.04a	0.16±0.12a	0.13±0.04a	0.11±0.07a	0.13±0.06a	0.13±0.02a	0.08±0.03b	0.08±0.04b
	BOTU10080	Actinobacteria	Arthrobacter	1	NR026187.1	Arthrobacter globiformis		0.70±0.06b	1.29±0.41a	1.26±0.59a	0.90±0.43ab	0.63±0.13c	1.03±0.38b	1.34±0.20a	0.73±0.18c
	BOTU10126	Actinobacteria	Nocardioides	0.9531	NR109407.1	Nocardioides szechwanensis		0.08±0.03c	0.31±0.12ab	0.35±0.12a	0.23±0.08b	0.12±0.03c	0.30±0.17b	0.47±0.14a	0.40±0.14ab
	BOTU10144	Actinobacteria	Kitasatospora	1	NR112432.1	Kitasatospora atroaurantiaca		0.19±0.03c	0.81±0.19ab	0.93±0.17a	0.69±0.08b	0.33±0.16b	0.81±0.17a	0.87±0.12a	0.74±0.14a
	BOTU10151	Actinobacteria	Nocardioides	0.9611	NR113050.1	Nocardioides iriomotensis		0.07±0.01b	0.10±0.02ab	0.12±0.05a	0.10±0.05ab	0.07±0.01c	0.11±0.03b	0.14±0.03a	0.13±0.05ab
	BOTU10180	Firmicutes	Bacillus	1	NR114096.1	Bacillus vireti		0.08±0.03c	0.10±0.04c	0.22±0.08b	0.50±0.11a	0.10±0.01c	0.09±0.05c	0.28±0.09b	0.80±0.28a
	BOTU10233	Firmicutes	Bacillus	1	NR118442.1	Bacillus aryabhattai		0.31±0.07d	0.80±0.12c	1.70±0.40b	4.28±0.80a	0.35±0.06d	0.81±0.31c	1.45±0.37b	3.28±0.70a
	BOTU10262	Actinobacteria	Streptomyces	1	NR114521.1	Streptomyces avermitilis		0.27±0.04c	2.41±0.19b	2.54±0.14b	2.69±0.09a	0.30±0.04c	2.72±0.44b	3.02±0.39b	3.36±0.26a
	BOTU10326	Firmicutes	Bacillus	1	NR042136.1	Bacillus simplex		0.07±0.02c	0.09±0.04c	0.28±0.08b	0.92±0.17a	0.09±0.03c	0.09±0.02c	0.22±0.06b	0.65±0.15a
	BOTU10357	Acidobacteria	Paludibaculum	0.9208	NR134120.1	Paludibaculum fermentans		0.48±0.08a	0.41±0.06a	0.32±0.07b	0.14±0.04c	0.44±0.04a	0.42±0.07a	0.26±0.03b	0.13±0.02c
	BOTU10504	Proteobacteria	Dyella	0.986	NR116006.1	Dyella thiooxydans		0.02±0.01c	0.46±0.11b	0.54±0.11b	0.88±0.34a	0.02±0.01c	0.40±0.08b	0.54±0.12b	0.97±0.42a
	BOTU10534	Proteobacteria	Lysobacter	0.9977	NR112563.1	Lysobacter ginsengisoli		0.06±0.02d	0.20±0.07c	0.34±0.06b	0.58±0.11a	0.06±0.02c	0.20±0.07b	0.30±0.05b	0.67±0.20a
	BOTU10614	Proteobacteria	Rhodoplanes	0.9626	NR112190.1	Rhodoplanes tepidamans		0.26±0.05a	0.26±0.06a	0.21±0.05b	0.12±0.04c	0.21±0.07ab	0.24±0.05a	0.18±0.03b	0.13±0.03c
	BOTU10673	Acidobacteria	Bryobacter	0.8988	NR114981.1	Bryobacter aggregatus		0.34±0.05a	0.11±0.04b	0.07±0.03c	0.01±0.01d	0.26±0.13a	0.12±0.05b	0.06±0.03bc	0.03±0.01c
	BOTU10780	Actinobacteria	Nonomuraea	1	NR043688.1	Nonomuraea candida		0.02±0.01b	0.21±0.11a	0.26±0.04a	0.19±0.07a	0.02±0.01b	0.24±0.12a	0.20±0.09a	0.26±0.13a
	BOTU1149	Gemmatimonadetes	Cobetia	0.8407	NR116500.1	Cobetia crustatorum		0.08±0.03b	0.12±0.05a	0.12±0.03a	0.10±0.02ab	0.06±0.03c	0.12±0.05b	0.16±0.02a	0.09±0.02bc
	BOTU1181	Bacteroidetes	Flavitalea	0.9906	NR108737.1	Flavitalea gansuensis		0.05±0.02c	0.10±0.03b	0.15±0.04a	0.16±0.02a	0.05±0.02c	0.12±0.02b	0.14±0.02ab	0.15±0.04a
	BOTU1436	Actinobacteria	Pseudonocardia	0.978	NR109503.1	Pseudonocardia yuanmonensis		0.09±0.03a	0.12±0.04a	0.13±0.05a	0.11±0.03a	0.07±0.02b	0.11±0.03a	0.10±0.02a	0.10±0.03a
	BOTU1508	Actinobacteria	Arthrobacter	1	NR026191.1	Arthrobacter pascens		0.88±0.12a	1.15±0.34a	1.05±0.43a	0.82±0.36a	0.74±0.07a	0.97±0.41a	1.05±0.04a	0.79±0.39a
	BOTU154	Actinobacteria	Dactylosporangium	0.9756	NR145935.1	Dactylosporangium sucinum		0.14±0.04a	0.15±0.07a	0.10±0.03a	0.11±0.05a	0.10±0.04ab	0.12±0.02a	0.08±0.03b	0.11±0.02ab
	BOTU1566	Actinobacteria	Nocardioides	1	NR044235.1	Nocardioides islandensis		0.06±0.02b	0.15±0.06a	0.16±0.06a	0.12±0.03a	0.08±0.03b	0.15±0.04a	0.19±0.07a	0.15±0.04a
	BOTU201	Acidobacteria	Proteiniclasticum	0.8575	NR115875.1	Proteiniclasticum ruminis		0.45±0.05a	0.27±0.04b	0.19±0.06c	0.07±0.02d	0.43±0.04a	0.32±0.06b	0.17±0.02c	0.07±0.02d
	BOTU2038	Proteobacteria	Paraburkholderia	0.9814	NR115261.1	Paraburkholderia sabiae		0.09±0.03b	0.24±0.07a	0.08±0.03b	0.03±0.01c	0.18±0.07b	0.30±0.10a	0.08±0.02c	0.03±0.01b
	BOTU2194	Proteobacteria	Noviherbaspirillum	0.9814	NR133798.1	Noviherbaspirillum suwonense		0.31±0.04a	0.24±0.04b	0.26±0.04b	0.18±0.04c	0.26±0.05a	0.21±0.02b	0.20±0.05b	0.15±0.04c
	BOTU2508	Actinobacteria	Solirubrobacter	0.9605	NR134176.1	Solirubrobacter taibaiensis		0.07±0.03b	0.10±0.05ab	0.12±0.03a	0.10±0.05ab	0.07±0.03b	0.11±0.03a	0.11±0.04a	0.13±0.04a
	BOTU2789	Acidobacteria	Caldicoprobacter	0.8547	NR117466.1	Caldicoprobacter algeriensis		0.27±0.04a	0.18±0.03b	0.16±0.05b	0.10±0.02c	0.19±0.06a	0.19±0.05a	0.14±0.03b	0.10±0.03b
	BOTU2837	Proteobacteria	Georgfuchsia	0.9091	NR115995.1	Georgfuchsia toluolica		0.30±0.03a	0.16±0.04b	0.15±0.03b	0.05±0.02c	0.19±0.09a	0.19±0.04a	0.14±0.03a	0.06±0.02b
	BOTU2940	Verrucomicrobia	Roseimicrobium	0.8788	NR113148.1	Roseimicrobium gellanilyticum		0.21±0.08a	0.16±0.08a	0.15±0.10a	0.14±0.06a	0.17±0.10a	0.17±0.08a	0.14±0.06a	0.11±0.05a
	BOTU3154	Acidobacteria	Clostridium	0.8441	NR026112.1	Clostridium thermopalmarium		0.15±0.03bc	0.19±0.03ab	0.21±0.05a	0.14±0.04c	0.13±0.06b	0.19±0.05a	0.15±0.03ab	0.10±0.04b
	BOTU3159	Proteobacteria	Chujaibacter	0.9837	NR145539.1	Chujaibacter soli		0.22±0.05c	0.41±0.09b	0.52±0.15a	0.37±0.06b	0.15±0.11b	0.42±0.16a	0.46±0.10a	0.46±0.12a
	BOTU3650	Proteobacteria	Methyloversatilis	0.9217	NR125673.1	Methyloversatilis thermotolerans		0.17±0.04a	0.12±0.02b	0.09±0.03bc	0.08±0.03c	0.13±0.06a	0.11±0.02ab	0.10±0.02b	0.08±0.02b
	BOTU3875	Acidobacteria	Youngiibacter	0.8575	NR118108.1	Youngiibacter fragilis		0.28±0.05a	0.24±0.06a	0.18±0.04b	0.08±0.02c	0.19±0.08b	0.28±0.07a	0.14±0.02b	0.07±0.03c
	BOTU3878	Proteobacteria	Mesorhizobium	1	NR116706.1	Mesorhizobium huakuii		0.36±0.05c	0.51±0.06b	0.58±0.10a	0.65±0.05a	0.48±0.05c	0.52±0.09bc	0.56±0.04b	0.64±0.04a
	BOTU3879	Actinobacteria	Mycobacterium	0.9878	NR158076.1	Mycobacterium aquiterrae		0.18±0.04b	0.23±0.03a	0.27±0.04a	0.26±0.06a	0.17±0.04c	0.23±0.06b	0.25±0.04b	0.30±0.04a
	BOTU4008	Proteobacteria	Devosia	0.9901	NR044599.1	Devosia mishustinii		0.04±0.02c	0.11±0.04b	0.19±0.06a	0.21±0.05a	0.06±0.03d	0.10±0.03c	0.15±0.04b	0.21±0.05a
	BOTU4101	Actinobacteria	Streptomyces	1	NR114820.1	Streptomyces cyaneus		0.20±0.02c	2.36±0.27a	2.50±0.50a	1.79±0.33b	0.20±0.02c	2.35±0.62a	2.36±0.29a	1.87±0.36b
	BOTU4149	Proteobacteria	Reyranella	0.9827	NR116005.1	Reyranella massiliensis		0.32±0.03ab	0.36±0.06a	0.37±0.10a	0.25±0.05b	0.27±0.11ab	0.34±0.02a	0.34±0.08a	0.25±0.02b
	BOTU4171	Actinobacteria	Mycobacterium	1	NR115184.1	Mycobacterium hackensackense		0.15±0.04b	0.20±0.04a	0.19±0.04ab	0.19±0.04ab	0.22±0.14a	0.18±0.04a	0.19±0.06a	0.20±0.05a
	BOTU4241	Proteobacteria	Devosia	0.9926	NR044036.1	Devosia insulae		0.25±0.04c	0.41±0.11b	0.59±0.12a	0.60±0.05a	0.27±0.06c	0.40±0.11b	0.43±0.05b	0.59±0.14a
	BOTU4389	Proteobacteria	Pseudolabrys	0.9554	NR043515.1	Pseudolabrys taiwanensis		0.12±0.01c	0.18±0.03b	0.22±0.05a	0.13±0.02c	0.17±0.05a	0.20±0.04a	0.19±0.03a	0.12±0.03b
	BOTU4395	Proteobacteria	Sphingomonas	0.9901	NR118263.1	Sphingomonas kyungheensis		0.21±0.04b	0.39±0.04a	0.34±0.06a	0.23±0.07b	0.23±0.05b	0.40±0.04a	0.34±0.15a	0.19±0.04b
	BOTU4411	Acidobacteria	Thermobrachium	0.8498	NR026352.1	Thermobrachium celere		0.16±0.05b	0.22±0.03a	0.20±0.07ab	0.16±0.02b	0.14±0.06b	0.22±0.05a	0.17±0.07ab	0.14±0.04b
	BOTU4464	Actinobacteria	Solirubrobacter	0.8848	NR133858.1	Solirubrobacter phytolaccae		0.18±0.03a	0.18±0.02a	0.13±0.04b	0.09±0.02c	0.16±0.04ab	0.18±0.04a	0.14±0.03b	0.10±0.02c
	BOTU4505	Actinobacteria	Blastococcus	0.978	NR149176.1	Blastococcus colisei		0.01±0.01b	0.10±0.05a	0.18±0.08a	0.14±0.03a	0.03±0.02c	0.08±0.02b	0.14±0.06a	0.13±0.04a
	BOTU4506	Actinobacteria	Microlunatus	0.9878	NR074642.2	Microlunatus phosphovorus		0.25±0.07a	0.24±0.03ab	0.22±0.06ab	0.18±0.04b	0.19±0.03a	0.22±0.06a	0.19±0.05a	0.18±0.04a
	BOTU4578	Actinobacteria	Marmoricola	1	NR108597.1	Marmoricola pocheonensis		0.10±0.03b	0.27±0.10a	0.29±0.13a	0.24±0.08a	0.14±0.04b	0.22±0.08a	0.27±0.08a	0.25±0.06a
	BOTU4603	Actinobacteria	Actinoplanes	0.9902	NR112134.1	Actinoplanes consettensis		0.08±0.03a	0.12±0.08a	0.13±0.06a	0.14±0.05a	0.08±0.03a	0.09±0.02a	0.10±0.05a	0.07±0.03a
	BOTU4619	Proteobacteria	Rhizobium	1	NR043150.1	Rhizobium lusitanum		0.11±0.03b	0.20±0.09a	0.16±0.05ab	0.13±0.05b	0.12±0.01b	0.19±0.08a	0.14±0.05ab	0.11±0.06b
	BOTU4676	Proteobacteria	Ramlibacter	0.9883	NR159166.1	Ramlibacter monticola		0.18±0.05a	0.15±0.04a	0.18±0.04a	0.16±0.06a	0.20±0.05a	0.16±0.03a	0.20±0.08a	0.17±0.07a
	BOTU4768	Proteobacteria	Phenylobacterium	0.9975	NR149786.1	Phenylobacterium panacis		0.20±0.06a	0.21±0.04a	0.16±0.05ab	0.12±0.03b	0.36±0.15a	0.20±0.06b	0.13±0.04bc	0.10±0.02c
	BOTU480	Gemmatimonadetes	Roseisolibacter	0.9316	NR163645.1	Roseisolibacter agri		0.12±0.03c	0.29±0.05a	0.27±0.05a	0.20±0.04b	0.12±0.06c	0.32±0.05a	0.32±0.05a	0.24±0.05b
	BOTU4948	Proteobacteria	Ramlibacter	0.9814	NR133837.1	Ramlibacter solisilvae		0.16±0.04a	0.14±0.03a	0.13±0.03ab	0.11±0.03b	0.18±0.04a	0.15±0.04ab	0.12±0.04b	0.11±0.04b
	BOTU4985	Actinobacteria	Phycicoccus	0.9829	NR115748.1	Phycicoccus jejuensis		0.05±0.01c	0.14±0.03b	0.17±0.10b	0.23±0.06a	0.07±0.03d	0.14±0.02c	0.20±0.06b	0.27±0.10a
	BOTU504	Nitrospirae	Nitrospira	0.9104	NR114396.1	Nitrospira japonica		0.09±0.02b	0.15±0.03a	0.16±0.06a	0.09±0.05b	0.08±0.03c	0.16±0.04a	0.15±0.03a	0.11±0.03b
	BOTU5215	Actinobacteria	Paenarthrobacter	0.9976	NR026194.1	Paenarthrobacter nicotinovorans		0.05±0.02c	0.14±0.05a	0.12±0.04ab	0.09±0.03b	0.11±0.06a	0.11±0.06a	0.13±0.03a	0.08±0.04a
	BOTU5249	Proteobacteria	Microvirga	1	NR156049.1	Microvirga ossetica		0.05±0.01c	0.07±0.04bc	0.13±0.05b	0.23±0.09a	0.06±0.02b	0.07±0.03b	0.11±0.06b	0.19±0.10a
	BOTU5403	Bacteroidetes	Flavisolibacter	0.9976	NR041500.1	Flavisolibacter ginsengisoli		0.08±0.03b	0.16±0.03a	0.19±0.04a	0.18±0.05a	0.07±0.02c	0.18±0.04ab	0.20±0.03a	0.16±0.04b
	BOTU5762	Proteobacteria	Rhizobium	1	NR117203.1	Rhizobium nepotum		0.07±0.02b	0.11±0.04b	0.16±0.05a	0.20±0.06a	0.11±0.03c	0.12±0.03bc	0.17±0.04ab	0.21±0.08a
	BOTU5768	Actinobacteria	Solirubrobacter	1	NR108192.1	Solirubrobacter ginsenosidimutans		0.09±0.04b	0.19±0.07a	0.19±0.04a	0.15±0.05a	0.11±0.05b	0.17±0.03a	0.13±0.04ab	0.15±0.06ab
	BOTU5895	Actinobacteria	Kribbella	0.9976	NR171497.1	Kribbella monticola		0.13±0.03c	0.32±0.08a	0.28±0.08ab	0.24±0.06b	0.13±0.04b	0.30±0.09a	0.26±0.05a	0.26±0.10a
	BOTU591	Proteobacteria	Rudaea	0.951	NR044566.1	Rudaea cellulosilytica		0.18±0.04a	0.15±0.03b	0.06±0.02c	0.03±0.02d	0.19±0.05a	0.17±0.02a	0.08±0.02b	0.02±0.01c
	BOTU6078	Acidobacteria	Bryobacter	0.9111	NR114981.1	Bryobacter aggregatus		0.25±0.03b	0.35±0.04a	0.34±0.07a	0.33±0.06a	0.21±0.10b	0.36±0.07a	0.32±0.03a	0.31±0.04a
	BOTU620	Gemmatimonadetes	Gemmatimonas	0.8939	NR074708.2	Gemmatimonas aurantiaca		0.14±0.04b	0.20±0.08a	0.17±0.04ab	0.12±0.03b	0.11±0.04b	0.17±0.04a	0.16±0.02a	0.12±0.03b
	BOTU6222	Chloroflexi	Nitrolancea	0.9165	NR118351.1	Nitrolancea hollandica		0.07±0.03c	0.13±0.05bc	0.18±0.03b	0.41±0.16a	0.05±0.02c	0.10±0.03bc	0.18±0.05b	0.43±0.17a
	BOTU6223	Acidobacteria	Brevitalea	0.9301	NR151988.1	Brevitalea deliciosa		0.97±0.14a	0.72±0.28b	0.58±0.31bc	0.41±0.12c	0.54±0.31ab	0.51±0.25ab	0.76±0.19a	0.48±0.22b
	BOTU6296	Proteobacteria	Lysobacter	0.9744	NR114317.1	Lysobacter oligotrophicus		0.17±0.03b	0.51±0.03a	0.56±0.14a	0.55±0.10a	0.13±0.04b	0.55±0.17a	0.56±0.12a	0.58±0.11a
	BOTU6696	Actinobacteria	Leifsonia	1	NR043412.1	Leifsonia aquatica		0.04±0.02c	0.10±0.03b	0.10±0.03b	0.13±0.03a	0.07±0.03b	0.08±0.03b	0.14±0.04a	0.15±0.02a
	BOTU6750	Acidobacteria	Vicinamibacter	0.9464	NR151905.1	Vicinamibacter silvestris		0.17±0.04a	0.13±0.06ab	0.09±0.05b	0.10±0.05b	0.13±0.06a	0.11±0.07a	0.14±0.04a	0.08±0.05a
	BOTU6992	Proteobacteria	Sphingomonas	0.9975	NR157773.1	Sphingomonas limnosediminicola		0.56±0.06d	0.78±0.07c	0.90±0.10b	1.07±0.12a	0.52±0.08c	0.67±0.04b	0.76±0.07a	0.83±0.10a
	BOTU7071	Actinobacteria	Jatrophihabitans	0.9853	NR135866.1	Jatrophihabitans soli		0.06±0.02b	0.18±0.05a	0.18±0.04a	0.07±0.02b	0.08±0.03c	0.22±0.05a	0.12±0.03b	0.08±0.03c
	BOTU7124	Actinobacteria	Actinomadura	1	NR115626.1	Actinomadura madurae		0.00±0.00c	0.27±0.13b	0.51±0.16a	0.65±0.20a	0.00±0.00c	0.25±0.12b	0.41±0.23b	0.70±0.22a
	BOTU725	Proteobacteria	Nitrosospira	0.9277	NR112159.1	Nitrosospira multiformis		0.15±0.02a	0.15±0.04a	0.13±0.04a	0.05±0.02b	0.11±0.04b	0.16±0.03a	0.12±0.02b	0.06±0.03c
	BOTU7310	Gemmatimonadetes	Gemmatirosa	0.9014	NR132675.1	Gemmatirosa kalamazoonesis		0.25±0.03a	0.14±0.02b	0.10±0.02c	0.04±0.01d	0.15±0.06ab	0.16±0.04a	0.11±0.03b	0.04±0.02c
	BOTU7327	Actinobacteria	Aeromicrobium	0.9976	NR165775.1	Aeromicrobium ginsengisoli		0.08±0.02c	0.12±0.02b	0.16±0.02a	0.18±0.02a	0.09±0.02b	0.13±0.02a	0.15±0.02a	0.17±0.07a
	BOTU7333	Proteobacteria	Dokdonella	0.9837	NR042397.1	Dokdonella fugitiva		0.14±0.04ab	0.16±0.04a	0.17±0.04a	0.11±0.03b	0.13±0.05ab	0.16±0.05a	0.17±0.03a	0.10±0.04b
	BOTU7441	Proteobacteria	Skermanella	0.9975	NR164879.1	Skermanella mucosa		0.19±0.05a	0.16±0.03a	0.17±0.02a	0.17±0.05a	0.12±0.05a	0.14±0.02a	0.11±0.02a	0.11±0.03a
	BOTU7465	Proteobacteria	Haliangium	0.907	NR024781.1	Haliangium tepidum		0.15±0.02b	0.06±0.02c	0.11±0.02bc	0.30±0.10a	0.10±0.04b	0.07±0.03b	0.12±0.05b	0.34±0.13a
	BOTU7604	Proteobacteria	Porphyrobacter	0.995	NR040834.1	Porphyrobacter tepidarius		0.08±0.02c	0.16±0.03b	0.20±0.05ab	0.21±0.05a	0.06±0.03c	0.15±0.04b	0.16±0.05b	0.21±0.07a
	BOTU7658	Nitrospirae	Nitrospira	0.9667	NR148573.1	Nitrospira lenta		0.43±0.09a	0.33±0.06b	0.29±0.07b	0.13±0.05c	0.29±0.13ab	0.34±0.06a	0.25±0.05b	0.15±0.04c
	BOTU7747	Actinobacteria	Streptomyces	1	NR152642.1	Streptomyces asenjonii		0.02±0.01c	0.08±0.05bc	0.10±0.07b	0.25±0.11a	0.02±0.01c	0.08±0.05bc	0.11±0.05b	0.25±0.13a
	BOTU7865	Proteobacteria	Sphingomonas	0.995	NR159352.1	Sphingomonas rhizophila		0.03±0.01d	0.09±0.03c	0.14±0.03b	0.23±0.05a	0.04±0.01c	0.10±0.04b	0.11±0.03b	0.16±0.02a
	BOTU79	Gemmatimonadetes	Gemmatimonas	0.8941	NR136770.1	Gemmatimonas phototrophica		0.30±0.03b	0.40±0.09a	0.40±0.03a	0.36±0.03a	0.23±0.09b	0.36±0.05a	0.36±0.05a	0.31±0.07a
	BOTU7984	Proteobacteria	Rhodanobacter	1	NR132710.1	Rhodanobacter xiangquanii		0.01±0.01d	0.26±0.09c	0.57±0.17b	1.20±0.36a	0.01±0.01d	0.39±0.05c	0.75±0.21b	1.77±0.65a
	BOTU8002	Proteobacteria	Dyella	0.9883	NR157998.1	Dyella flava		0.01±0.01c	0.10±0.03b	0.16±0.08b	0.27±0.09a	0.01±0.00c	0.09±0.05b	0.13±0.04b	0.28±0.09a
	BOTU8077	Proteobacteria	Herbaspirillum	0.9138	NR114143.1	Herbaspirillum chlorophenolicum		0.10±0.02b	0.15±0.04a	0.16±0.06a	0.17±0.04a	0.08±0.04c	0.15±0.04b	0.17±0.05ab	0.20±0.05a
	BOTU8104	Actinobacteria	Streptomyces	1	NR119349.1	Streptomyces rutgersensis		0.02±0.01d	1.12±0.37c	2.59±0.75b	4.97±1.63a	0.03±0.02d	1.08±0.39c	2.54±0.77b	5.48±1.43a
	BOTU8353	Actinobacteria	Gaiella	0.9394	NR118138.1	Gaiella occulta		0.61±0.06a	0.45±0.08b	0.42±0.08b	0.31±0.06c	0.69±0.08a	0.49±0.06b	0.42±0.07c	0.28±0.04d
	BOTU8530	Proteobacteria	Thiobacter	0.9068	NR024834.1	Thiobacter subterraneus		0.35±0.03a	0.16±0.04b	0.13±0.04b	0.08±0.01c	0.27±0.17a	0.19±0.04ab	0.13±0.03b	0.11±0.03b
	BOTU8539	Proteobacteria	Rhodanobacter	1	NR116741.1	Rhodanobacter soli		0.04±0.01c	0.41±0.18b	0.53±0.12ab	0.64±0.27a	0.04±0.02c	0.39±0.16b	0.53±0.15b	0.80±0.33a
	BOTU8562	Proteobacteria	Ramlibacter	0.9744	NR133836.1	Ramlibacter ginsenosidimutans		0.17±0.04a	0.10±0.03bc	0.12±0.03b	0.07±0.03c	0.14±0.04a	0.13±0.03ab	0.11±0.02bc	0.09±0.03c
	BOTU8616	Proteobacteria	Nitrosospira	0.993	NR112159.1	Nitrosospira multiformis		0.05±0.02d	0.17±0.05c	0.25±0.05b	0.32±0.04a	0.04±0.02c	0.16±0.03b	0.23±0.03a	0.26±0.06a
	BOTU8821	Proteobacteria	Sphingomonas	0.9975	NR153746.1	Sphingomonas lutea		1.15±0.08d	2.12±0.06c	3.27±0.34b	3.86±0.42a	1.31±0.11d	2.20±0.18c	2.39±0.20b	2.59±0.20a
	BOTU8983	Proteobacteria	Methyloversatilis	0.9234	NR136516.2	Methyloversatilis discipulorum		0.37±0.05a	0.22±0.03b	0.20±0.05b	0.19±0.03b	0.25±0.10a	0.27±0.06a	0.18±0.02b	0.16±0.04b
	BOTU8988	Proteobacteria	Sphingomonas	0.9876	NR157774.1	Sphingomonas palustris		0.10±0.02d	0.30±0.04c	0.48±0.08b	0.67±0.11a	0.09±0.02d	0.31±0.07c	0.37±0.03b	0.50±0.07a
	BOTU9352	Actinobacteria	Geodermatophilus	0.9854	NR136841.1	Geodermatophilus poikilotrophus		0.12±0.02b	0.16±0.04ab	0.19±0.05a	0.15±0.03ab	0.09±0.03b	0.16±0.07a	0.16±0.03a	0.17±0.05a
	BOTU9398	Proteobacteria	Collimonas	0.9118	NR028007.1	Collimonas fungivorans		0.43±0.06a	0.17±0.03b	0.11±0.03c	0.04±0.02d	0.31±0.15a	0.17±0.04b	0.12±0.03bc	0.05±0.02c
	BOTU9424	Nitrospirae	Nitrospira	0.9809	NR029287.1	Nitrospira moscoviensis		0.18±0.03c	0.33±0.04b	0.36±0.05b	0.43±0.05a	0.13±0.05c	0.29±0.06b	0.32±0.03ab	0.35±0.02a
	BOTU9620	Proteobacteria	Massilia	0.9907	NR137346.1	Massilia arvi		0.06±0.03b	0.15±0.05a	0.14±0.05a	0.08±0.05b	0.06±0.01c	0.19±0.04a	0.13±0.04b	0.06±0.04c
	BOTU9715	Proteobacteria	Bradyrhizobium	1	NR114733.1	Bradyrhizobium liaoningense		2.69±0.45a	2.69±0.28a	2.44±0.29a	1.64±0.34b	2.69±0.38a	2.61±0.57a	2.32±0.22a	1.87±0.11b
	BOTU9741	Bacteroidetes	Parafilimonas	0.9552	NR134123.1	Parafilimonas terrae		0.26±0.03b	0.32±0.05a	0.28±0.07ab	0.14±0.03c	0.20±0.09bc	0.33±0.08a	0.25±0.05b	0.15±0.04c
	BOTU9747	Actinobacteria	Terrabacter	1	NR043286.1	Terrabacter terrae		0.09±0.03c	0.24±0.07b	0.27±0.13ab	0.32±0.06a	0.14±0.07b	0.22±0.10b	0.41±0.07a	0.45±0.18a
	BOTU9777	Actinobacteria	Nocardioides	0.9618	NR152019.1	Nocardioides intraradicalis		0.12±0.03b	0.31±0.15a	0.33±0.13a	0.18±0.04b	0.16±0.06b	0.30±0.12a	0.34±0.11a	0.25±0.09ab
	BOTU9909	Actinobacteria	Blastococcus	0.9976	NR169414.1	Blastococcus deserti		0.85±0.10c	1.41±0.34a	1.47±0.20a	1.16±0.12b	0.77±0.11b	1.22±0.30a	1.36±0.31a	1.14±0.30a
Fungi	FOTU1026	Ascomycota	Myrothecium	0.9237	NR145079.1	Myrothecium simplex	Undefined Saprotroph	0.16±0.04a	0.18±0.06a	0.21±0.07a	0.17±0.08a	0.30±0.13a	0.17±0.07b	0.16±0.06b	0.10±0.04b
	FOTU1032	Ascomycota	Aspergillus	1	NR121481.1	Aspergillus fumigatus	Animal Pathogen-Undefined Saprotroph	0.00±0.00c	0.08±0.03b	0.14±0.09a	0.18±0.04a	0.02±0.01d	0.07±0.03c	0.14±0.03b	0.18±0.04a
	FOTU1067	Ascomycota	Chaetomium	0.9956	NR144851.1	Chaetomium globosum	Animal Pathogen-Dung Saprotroph-Endophyte-Epiphyte-Plant Saprotroph-Wood Saprotroph	0.03±0.02b	0.12±0.07ab	0.19±0.11a	0.17±0.11a	0.04±0.02b	0.10±0.07b	0.21±0.15a	0.23±0.14a
	FOTU1084	Ascomycota	Humicola	0.9913	NR077125.1	Humicola nigrescens	Undefined Saprotroph-Wood Saprotroph	0.93±0.20a	1.11±0.28a	1.07±0.17a	1.23±0.40a	0.84±0.39a	1.00±0.43a	0.89±0.19a	1.08±0.15a
	FOTU113	Ascomycota	Stachybotrys	0.9	NR156604.1	Stachybotrys limonispora	Wood Saprotroph	0.57±0.15a	0.44±0.12b	0.27±0.08c	0.16±0.06d	0.50±0.24a	0.33±0.08b	0.31±0.10b	0.13±0.06c
	FOTU1178	Ascomycota	Fusarium	0.9959	NR120263.1	Fusarium circinatum	Animal Pathogen-Endophyte-Lichen Parasite-Plant Pathogen-Soil Saprotroph-Wood Saprotroph	2.60±0.36c	7.24±1.22b	9.81±2.33a	7.82±1.44b	5.78±4.03c	6.63±1.02bc	9.75±2.87a	8.74±2.06ab
	FOTU118	Ascomycota	Cylindrocarpon	0.9838	NR145026.1	Cylindrocarpon faginatum	Animal Pathogen-Endophyte-Fungal Parasite-Lichen Parasite-Plant Pathogen-Wood Saprotroph	0.69±0.07a	0.56±0.18b	0.22±0.06c	0.13±0.06c	0.59±0.07a	0.39±0.07b	0.28±0.09c	0.14±0.03d
	FOTU1197	Ascomycota	Phialocephala	0.8628	NR103564.1	Phialocephala virens	Undefined Saprotroph	1.88±0.33a	0.91±0.46b	0.64±0.22bc	0.35±0.24c	1.37±0.76a	0.76±0.37b	0.80±0.29b	0.33±0.19b
	FOTU1202	Ascomycota	Penicillium	0.9922	NR172032.1	Penicillium infrabuccalum	Dung Saprotroph-Undefined Saprotroph-Wood Saprotroph	0.09±0.03c	0.37±0.13bc	1.08±0.10b	3.40±1.50a	0.09±0.03c	0.45±0.13bc	1.07±0.41b	3.46±1.28a
	FOTU1265	Ascomycota	Corynascus	0.9959	NR154751.1	Corynascus similis	Undefined Saprotroph	0.00±0.00c	0.04±0.02c	0.20±0.12b	0.35±0.18a	0.00±0.00c	0.09±0.05b	0.11±0.04b	0.25±0.14a
	FOTU1283	Ascomycota	Plectosphaerella	1	NR173021.1	Plectosphaerella slobbergiarum	Plant Pathogen	0.38±0.07a	0.29±0.13b	0.23±0.07b	0.07±0.05c	0.40±0.04a	0.30±0.10b	0.19±0.05c	0.06±0.03d
	FOTU1294	Ascomycota	Talaromyces	0.9922	NR121529.1	Talaromyces purpureogenus	Undefined Saprotroph	2.71±0.88a	1.73±0.79b	1.23±0.35b	1.22±0.36b	2.53±0.54a	1.69±0.59b	1.66±0.82b	1.36±0.20b
	FOTU1316	Basidiomycota	Filobasidium	1	NR174760.1	Filobasidium globosum	-	2.17±0.91a	0.88±0.22b	0.59±0.14b	0.58±0.29b	1.35±0.83a	0.82±0.12b	0.69±0.12b	0.60±0.22b
	FOTU1324	Ascomycota	Penicillium	1	NR121232.1	Penicillium oxalicum	Wood Saprotroph	0.09±0.04c	0.16±0.11bc	0.29±0.16b	0.46±0.19a	0.14±0.06b	0.36±0.16a	0.36±0.23a	0.51±0.19a
	FOTU1541	Ascomycota	Clonostachys	0.9909	NR164542.1	Clonostachys aranearum	Plant Pathogen	0.26±0.07a	0.17±0.09b	0.17±0.10b	0.06±0.05c	0.22±0.04a	0.15±0.04b	0.12±0.05b	0.06±0.04c
	FOTU1543	Ascomycota	Trichoderma	1	NR111836.1	Trichoderma velutinum	Endophyte-Epiphyt-Fungal Parasite-Plant Pathogen-Wood Saprotroph	0.39±0.06a	0.25±0.09b	0.22±0.11b	0.13±0.04c	0.36±0.14a	0.22±0.07b	0.21±0.05b	0.14±0.05b
	FOTU1636	Basidiomycota	Mrakia	0.9959	NR111044.1	Mrakia frigida	-	0.61±0.17a	0.27±0.08b	0.19±0.08bc	0.13±0.09c	0.35±0.18a	0.20±0.08b	0.22±0.11b	0.10±0.05b
	FOTU1655	Basidiomycota	Cryptococcus	0.8627	NR130682.1	Cryptococcus neoformans	Animal Pathogen-Endophyte-Epiphyte-Undefined Saprotroph	1.26±0.18b	0.83±0.43b	0.87±0.24b	2.10±0.92a	1.01±0.47b	0.84±0.25b	1.32±0.33b	2.54±0.92a
	FOTU171	Ascomycota	Fusarium	0.9455	NR130690.1	Fusarium keratoplasticum	Animal Pathogen-Endophyte-Lichen Parasite-Plant Pathogen-Soil Saprotroph-Wood Saprotroph	0.03±0.01c	0.11±0.05b	0.14±0.04ab	0.17±0.04a	0.12±0.04a	0.09±0.06a	0.15±0.07a	0.13±0.07a
	FOTU1730	Ascomycota	Alternaria	1	NR163686.1	Alternaria alstroemeriae	Animal Pathogen-Endophyte-Plant Pathogen-Wood Saprotroph	0.12±0.06c	0.51±0.15a	0.34±0.11b	0.31±0.05b	0.49±0.46a	0.48±0.20a	0.47±0.44a	0.20±0.11a
	FOTU1735	Zygomycota	Mortierella	1	NR111560.1	Mortierella kuhlmanii	Endophyte-Litter Saprotroph-Soil Saprotroph-Undefined Saprotroph	0.90±0.19b	1.64±0.45a	0.65±0.15b	0.28±0.13c	0.56±0.31bc	1.51±0.38a	0.82±0.34b	0.26±0.12c
	FOTU1761	Basidiomycota	Minimedusa	0.9355	NR145335.1	Minimedusa polyspora	-	0.35±0.10a	0.12±0.07b	0.07±0.03b	0.07±0.04b	0.17±0.09a	0.12±0.05b	0.10±0.04b	0.08±0.03b
	FOTU1762	Ascomycota	Cadophora	0.9967	NR159767.1	Cadophora gregata	Endophyte	1.27±0.32a	0.47±0.23b	0.07±0.05c	0.00±0.00c	1.03±0.37a	0.58±0.27b	0.16±0.14c	0.01±0.01c
	FOTU1808	Ascomycota	Fusarium	0.9918	NR120262.1	Fusarium bactridioides	Animal Pathogen-Endophyte-Lichen Parasite-Plant Pathogen-Soil Saprotroph-Wood Saprotroph	0.73±0.15b	1.70±0.50a	2.19±0.68a	1.99±0.31a	1.88±0.29b	1.39±0.32c	2.32±0.55a	1.98±0.38ab
	FOTU1909	Ascomycota	Penicillium	0.9958	NR121230.1	Penicillium raperi	Dung Saprotroph-Undefined Saprotroph-Wood Saprotroph	0.25±0.08c	0.81±0.19bc	2.03±0.41b	8.87±2.67a	0.28±0.05c	1.11±0.46bc	1.77±0.81b	8.74±2.56a
	FOTU1995	Ascomycota	Chaetosphaeria	0.8321	NR171740.1	Chaetosphaeria ciliata	Endophyte-Litter Saprotroph-Wood Saprotroph	0.38±0.18a	0.20±0.04b	0.17±0.08bc	0.08±0.03c	0.29±0.03a	0.23±0.07ab	0.16±0.12bc	0.11±0.07c
	FOTU1998	Ascomycota	Ramophialophora	0.9219	NR160213.1	Ramophialophora vesiculosa	Dung Saprotroph	0.26±0.18a	0.20±0.14ab	0.18±0.11ab	0.11±0.05b	0.17±0.10a	0.20±0.19a	0.08±0.04a	0.09±0.04a
	FOTU2095	Ascomycota	Zopfiella	0.9235	NR103599.1	Zopfiella marina	Dung Saprotroph	0.22±0.10a	0.17±0.08ab	0.14±0.05b	0.06±0.03c	0.19±0.13a	0.18±0.05a	0.10±0.04b	0.07±0.03b
	FOTU2208	Ascomycota	Cladophialophora	0.9091	NR131297.1	Cladophialophora boppii	Undefined Saprotroph	0.20±0.03a	0.17±0.08ab	0.13±0.04bc	0.11±0.04c	0.15±0.06a	0.17±0.07a	0.16±0.06a	0.16±0.14a
	FOTU2213	Ascomycota	Trichoderma	0.9966	NR137297.1	Trichoderma simmonsii	Endophyte-Epiphyt-Fungal Parasite-Plant Pathogen-Wood Saprotroph	0.15±0.02a	0.12±0.06ab	0.09±0.03bc	0.06±0.03c	0.13±0.03a	0.10±0.04ab	0.08±0.03b	0.07±0.03b
	FOTU2219	Ascomycota	Dactylonectria	1	NR121498.1	Dactylonectria alcacerensis	Plant Pathogen	0.46±0.07a	0.22±0.09b	0.15±0.04b	0.07±0.03c	0.88±0.31a	0.27±0.10b	0.18±0.05bc	0.06±0.03c
	FOTU2225	Ascomycota	Fusarium	0.9549	NR121457.1	Fusarium equiseti	Plant Pathogen	0.32±0.23a	0.14±0.07b	0.10±0.05b	0.04±0.02b	0.23±0.04a	0.16±0.05b	0.12±0.06b	0.06±0.03c
	FOTU2226	Ascomycota	Chaetomidium	0.9924	NR164219.1	Chaetomidium leptoderma	Dung Saprotroph-Undefined Saprotroph	0.12±0.04ab	0.11±0.03ab	0.15±0.05a	0.09±0.03b	0.16±0.12a	0.10±0.07ab	0.07±0.04b	0.06±0.04b
	FOTU2236	Ascomycota	Fusarium	0.9757	NR170733.1	Fusarium tonkinense	Animal Pathogen-Endophyte-Lichen Parasite-Plant Pathogen-Soil Saprotroph-Wood Saprotroph	1.69±0.18c	4.68±0.99b	6.99±1.85a	6.60±0.77a	1.66±0.52c	4.16±0.86b	6.26±1.25a	6.34±1.17a
	FOTU2240	Chytridiomycota	Sonoraphlyctis	0.9469	NR111313.1	Sonoraphlyctis ranzonii	-	0.29±0.11a	0.22±0.20a	0.05±0.03b	0.05±0.04b	0.67±0.29a	0.48±0.14ab	0.33±0.21bc	0.18±0.13c
	FOTU2261	Ascomycota	Corynespora	0.9188	NR161145.1	Corynespora thailandica	Undefined Saprotroph	0.91±0.18a	0.51±0.18b	0.33±0.08c	0.16±0.09d	0.47±0.21a	0.60±0.23a	0.48±0.13a	0.24±0.17b
	FOTU23	Ascomycota	Tetracladium	0.8446	NR160168.1	Tetracladium furcatum	Undefined Saprotroph	2.13±0.29a	0.85±0.46b	0.49±0.18c	0.21±0.11c	1.45±0.80a	0.67±0.40b	0.45±0.21b	0.20±0.11b
	FOTU2335	Zygomycota	Mortierella	0.9659	NR137062.1	Mortierella histoplasmatoides	Endophyte-Litter Saprotroph-Soil Saprotroph-Undefined Saprotroph	0.10±0.03b	0.22±0.07a	0.23±0.13a	0.21±0.13a	0.08±0.05b	0.18±0.05a	0.21±0.09a	0.17±0.13a
	FOTU2343	Ascomycota	Exophiala	0.9685	NR121269.1	Exophiala pisciphila	Animal Pathogen-Undefined Saprotroph	0.77±0.12a	0.45±0.13b	0.33±0.07c	0.24±0.11c	0.66±0.11a	0.39±0.11b	0.43±0.20b	0.23±0.12c
	FOTU2388	Ascomycota	Fusarium	0.9959	NR171059.1	Fusarium longifundum	Plant Pathogen	0.09±0.04b	0.15±0.07ab	0.21±0.06a	0.10±0.08b	0.09±0.04b	0.15±0.05ab	0.18±0.12a	0.11±0.06ab
	FOTU2412	Zygomycota	Mortierella	0.9854	NR111564.1	Mortierella rishikesha	Endophyte-Litter Saprotroph-Soil Saprotroph-Undefined Saprotroph	5.11±0.76b	7.40±1.61a	6.54±2.05ab	5.47±2.37ab	4.49±1.37b	7.19±1.53a	5.73±1.86ab	4.68±2.87b
	FOTU2423	Ascomycota	Fusarium	0.9652	NR111885.1	Fusarium beomiforme	Animal Pathogen-Endophyte-Lichen Parasite-Plant Pathogen-Soil Saprotroph-Wood Saprotroph	0.08±0.01c	0.27±0.08a	0.30±0.09a	0.16±0.04b	0.09±0.04b	0.27±0.16a	0.27±0.04a	0.23±0.07a
	FOTU2445	Ascomycota	Humicola	0.9591	NR160061.1	Humicola veronae	Undefined Saprotroph-Wood Saprotroph	0.00±0.00c	0.34±0.08c	1.33±0.51b	2.74±1.02a	0.00±0.00c	0.38±0.24bc	1.14±0.67b	2.72±1.64a
	FOTU245	Ascomycota	Talaromyces	1	NR165529.1	Talaromyces pratensis	Undefined Saprotroph	0.15±0.03ab	0.13±0.08ab	0.08±0.03b	0.18±0.10a	0.15±0.04b	0.12±0.06b	0.12±0.06b	0.27±0.17a
	FOTU2488	Ascomycota	Aspergillus	1	NR135372.1	Aspergillus pseudodeflectus	Endophyte-Animal Pathogen-Plant Saprotroph-Soil Saprotroph-Undefined Saprotroph-Wood Saprotroph	0.01±0.00c	0.08±0.03bc	0.14±0.06b	0.43±0.20a	0.01±0.01c	0.06±0.03bc	0.17±0.07b	0.59±0.23a
	FOTU2560	Ascomycota	Fusarium	0.9912	NR174876.1	Fusarium succisae	Animal Pathogen-Endophyte-Lichen Parasite-Plant Pathogen-Soil Saprotroph-Wood Saprotroph	0.04±0.01b	0.11±0.03a	0.14±0.05a	0.12±0.03a	0.10±0.07a	0.08±0.02a	0.13±0.03a	0.13±0.04a
	FOTU26	Ascomycota	Fusarium	0.9833	NR163531.1	Fusarium solani	Plant Pathogen	0.59±0.05a	0.31±0.05b	0.20±0.06c	0.14±0.08c	0.38±0.05a	0.26±0.09b	0.19±0.08b	0.09±0.05c
	FOTU2675	Ascomycota	Exophiala	1	NR158397.1	Exophiala radicis	Animal Pathogen-Undefined Saprotroph	0.93±0.18a	0.66±0.24b	0.50±0.18bc	0.39±0.27c	0.87±0.21a	0.51±0.23b	0.51±0.17b	0.33±0.19b
	FOTU2697	Ascomycota	Fusarium	0.9782	NR152943.1	Fusarium kyushuense	Animal Pathogen-Endophyte-Lichen Parasite-Plant Pathogen-Soil Saprotroph-Wood Saprotroph	0.29±0.07c	0.91±0.15a	1.03±0.15a	0.51±0.11b	0.31±0.16c	1.06±0.45a	0.80±0.24ab	0.71±0.19b
	FOTU2713	Ascomycota	Talaromyces	0.9922	NR171595.1	Talaromyces adpressus	Undefined Saprotroph	1.00±0.08a	0.71±0.14b	0.51±0.23c	0.49±0.12c	1.67±0.84a	0.79±0.36b	0.63±0.29b	0.78±0.17b
	FOTU31	Ascomycota	Cladophialophora	0.9203	NR169978.1	Cladophialophora cabanerensis	Undefined Saprotroph	0.69±0.22a	0.36±0.21b	0.34±0.14b	0.11±0.07c	0.35±0.13a	0.34±0.17a	0.27±0.16ab	0.13±0.06b
	FOTU350	Ascomycota	Cordyceps	0.9711	NR111169.1	Cordyceps cateniannulata	Animal Pathogen	0.38±0.12a	0.06±0.02b	0.00±0.00b	0.00±0.00b	0.53±0.10a	0.03±0.02b	0.01±0.00b	0.00±0.00b
	FOTU377	Ascomycota	Apodus	0.9959	NR145141.1	Apodus deciduus	Undefined Saprotroph	0.23±0.07a	0.28±0.11a	0.20±0.11a	0.11±0.04b	0.13±0.06a	0.17±0.04a	0.11±0.09ab	0.06±0.03b
	FOTU388	Basidiomycota	Conocybe	0.8441	NR171827.1	Conocybe punjabensis	Undefined Saprotroph	0.05±0.01c	0.42±0.20a	0.21±0.13b	0.15±0.08bc	0.09±0.03b	0.19±0.05a	0.15±0.02a	0.16±0.04a
	FOTU492	Ascomycota	Dactylaria	0.9128	NR164282.1	Dactylaria dimorphospora	Undefined Saprotroph	0.44±0.06a	0.31±0.14b	0.15±0.05c	0.12±0.09c	0.29±0.11a	0.20±0.06b	0.11±0.04c	0.09±0.07c
	FOTU501	Ascomycota	Paraphoma	0.996	NR156556.1	Paraphoma radicina	Plant Pathogen	0.34±0.03a	0.23±0.07b	0.15±0.05c	0.10±0.04c	0.34±0.03a	0.25±0.03b	0.23±0.04b	0.16±0.04c
	FOTU548	Basidiomycota	Naganishia	0.9836	NR111050.1	Naganishia adeliensis	-	18.54±2.70a	6.74±1.38b	5.77±1.21b	3.42±1.97c	18.04±4.57a	8.57±2.93b	8.62±2.30b	3.83±0.61c
	FOTU590	Ascomycota	Trichoderma	1	NR131281.1	Trichoderma koningiopsis	Endophyte-Epiphyt-Fungal Parasite-Plant Pathogen-Wood Saprotroph	0.58±0.12a	0.49±0.14a	0.53±0.12a	0.35±0.08b	0.72±0.25a	0.52±0.16ab	0.50±0.11ab	0.41±0.25b
	FOTU616	Ascomycota	Septoria	1	NR145108.1	Septoria epilobii	Plant Pathogen	0.40±0.12a	0.24±0.13b	0.13±0.05c	0.08±0.03c	0.23±0.03a	0.14±0.06b	0.10±0.05b	0.03±0.01c
	FOTU621	Ascomycota	Phialocephala	1	NR103570.1	Phialocephala humicola	Endophyte	0.25±0.08a	0.15±0.06b	0.08±0.02c	0.12±0.07bc	0.17±0.08a	0.13±0.03ab	0.11±0.06ab	0.08±0.04b
	FOTU673	Ascomycota	Chloridium	1	NR158365.1	Chloridium aseptatum	Ectomycorrhizal	1.37±0.17a	0.77±0.10b	0.60±0.19c	0.38±0.07d	0.98±0.38a	0.74±0.13b	0.59±0.11bc	0.43±0.16c
	FOTU674	Ascomycota	Purpureocillium	1	NR165946.1	Purpureocillium lilacinum	Fungal Parasite	0.09±0.04c	2.89±0.71b	4.16±0.43a	4.37±0.98a	0.09±0.03c	2.41±0.91b	2.91±1.08b	6.25±1.54a
	FOTU676	Ascomycota	Penicillium	0.9872	NR111504.1	Penicillium janthinellum	Dung Saprotroph-Undefined Saprotroph-Wood Saprotroph	0.16±0.04c	0.19±0.01c	0.39±0.04b	1.09±0.28a	0.15±0.07b	0.19±0.06b	0.27±0.14b	1.07±0.58a
	FOTU688	Ascomycota	Schizothecium	0.917	NR103589.1	Schizothecium carpinicola	Dung Saprotroph	0.16±0.04ab	0.18±0.08a	0.12±0.05ab	0.11±0.09b	0.15±0.09a	0.09±0.04b	0.08±0.02b	0.07±0.02b
	FOTU709	Ascomycota	Cladorrhinum	0.974	NR154757.1	Cladorrhinum flexuosum	Animal Pathogen-Dung Saprotroph-Endophyte-Plant Saprotroph-Soil Saprotroph-Wood Saprotroph	0.11±0.08a	0.10±0.06a	0.20±0.17a	0.18±0.08a	0.08±0.03a	0.13±0.07a	0.13±0.05a	0.15±0.13a
	FOTU79	Ascomycota	Trichoderma	1	NR134371.1	Trichoderma hamatum	Endophyte-Epiphyt-Fungal Parasite-Plant Pathogen-Wood Saprotroph	1.14±0.81a	0.50±0.09b	0.52±0.15b	0.32±0.13b	0.81±0.13a	0.51±0.17b	0.51±0.14b	0.40±0.15b
	FOTU8	Zygomycota	Mortierella	0.9551	NR111580.1	Mortierella antarctica	Endophyte-Litter Saprotroph-Soil Saprotroph-Undefined Saprotroph	1.42±0.24a	0.97±0.44b	0.58±0.20c	0.36±0.26c	1.02±0.54a	0.92±0.45ab	0.57±0.23bc	0.26±0.16c
	FOTU809	Zygomycota	Mortierella	0.9886	NR111559.1	Mortierella gemmifera	Endophyte-Litter Saprotroph-Soil Saprotroph-Undefined Saprotroph	0.22±0.06c	1.47±0.64a	0.64±0.21b	0.20±0.12c	0.14±0.07c	1.37±0.59a	0.96±0.38b	0.26±0.21c
	FOTU856	Zygomycota	Mortierella	0.9388	NR160121.1	Mortierella globalpina	Endophyte-Litter Saprotroph-Soil Saprotroph-Undefined Saprotroph	2.96±0.21b	13.05±3.24a	12.42±4.83a	11.80±2.08a	1.97±0.63b	13.54±2.66a	13.98±5.90a	13.55±6.75a
	FOTU869	Ascomycota	Acremonium	0.8628	NR077124.1	Acremonium rutilum	Animal Pathogen-Endophyte-Fungal Parasite-Plant Pathogen-Wood Saprotroph	1.27±0.11a	0.70±0.12b	0.51±0.09c	0.35±0.08d	0.84±0.28a	0.59±0.15b	0.50±0.13b	0.26±0.09c
Means of 8 replicates are presented with standard deviations. Different letters within the same row show significant differences among treatments by One-Way ANOVA (P < 0.05).
The bold letters represent soil bacterial and fungal phyla with significant differences between chitin amended and unamended treatments.
C0, CC1, CC2 and CC3 represent the crude chitin amendment rate at 0%, 0.5%, 1% and 2% of total soil mass, respectively. B: bulk soil; R: rhizosphere soil.

[truncated: 2 more sheets: Table S11, Table S12]
